# Supplementary material for: Genome-Wide Identification and Expression Profiling of the SRS Gene Family in Melilotus albus Reveals Functions in Various Stress Conditions
Source: Plants (Basel). 2022 Nov 15;11(22):3101. doi: 10.3390/plants11223101 (PMC9693462; doi:10.3390/plants11223101)
Supplement: Supplementary file 1 [file plants-11-03101-s001.zip]

Archive with 5 entries (5 files):
- Supplementary Figure S1.pdf
- Supplementary Table S1.xlsx
- Supplementary Table S2.pdf
- Supplementary Table S3.xlsx
- Supplementary Table S4.xlsx
