# Supplementary material for: Genome-Wide Identification and Expression Profiling of the SRS Gene Family in Melilotus albus Reveals Functions in Various Stress Conditions
Source: Plants (Basel). 2022 Nov 15;11(22):3101. doi: 10.3390/plants11223101 (PMC9693462; doi:10.3390/plants11223101)
Supplement: Supplementary file 1 [file plants-11-03101-s001.zip › Supplementary Table S1.xlsx]

## Sheet: Sheet1
>MaSRS01	MAGLFSLGGGGGGGRGNQQEQSQQQSQIPPQETLFWYSKNEDISSYRGNLELWNQHQHQQQQQQQQQQEDMHGARPFFPRDLYGPGVGLGVGPSRVSSDDHEHQSSSRSGAAAFTMAMRSSSSAEGISCQDCGNQAKKDCPHMRCRTCCKSRGFQCQTHVKSTWVPASRRRERQQQLSSSLPLQRDISKRPRDGSNALVSTRNFNSGLEEANFPAVVSSPAEFRCVRVSSIDDADDRYAYQTAVNIGGHLFKGILYDFGPESSINNNNNNDYNNSNYMIGETSGGGGVGVAQPLNLIADSDTTVVASSGTLVDPSSLYSAPINAFMTASGTQFFPRPRS
>MaSRS02	MSELFSLGRKEYQKEGNINSNEEIYNKGLEIIWPQQSLNSYNAFGVDHSSIRNSECRIGSLIMRRSGGVNCQDCGNQAKKDCVHLRCRTCCKSRGFQCQTHVKSTWVPAAKRRERQQHLSALPFRRRHTDINQGATSLPFPQPPIPTTGLELGQFPPEVSSPGVTFRCVRVSSLDGPDHEQCAYQTAVNIGGHVFKGILYDQGPPSSHYSASAPIHEGSSGGGGHQPQQLDFLTASAATTATTTGIHFDPSLYSAPLNAFMASTQFFHSQHPS
>MaSRS03	MAGLFSLGSSGGRNEVEENQHNNPTTEFWFTNKNDESVVSAYRGFEIWNQQQQHQFLSLQQQQQDLYSSGVVLGVGPSRVSNCSDENRSAAGFVAATASGSGGGISCQDCGNQAKKDCPHMRCRTCCKSRGFDCQTHVKSTWVPASRRRERQQQQQHQQHVAVTKQHGDGDLNNNQQITSNSTLACTRLPTNPSLTIPSAGFLEEVNFPAVVNSPAEFRCVKVSSVDEPEEEYAYSTAVNIGGHIFRGILYDYGPDHGNNSYNMAAGNTSSSGGEAAVQPLNLISAVPATAVGEIVDPSSLYPAPINSFMPSSGTQFFPHPRS
>MaSRS04	MAGFFSLSSGRGKEEAREQEENNNNSGNSNQFLFRNEEIYNKGFEIWPQQSSFHHHHHQQHQQNINNFYSFGVGSSSRRNVDENNNDNVSVSFSDESTRFGLTVMRSSSGGLGGGGGGMNCQDCGNQAKKDCPHLRCRTCCKSRGFQCQTHVKSTWVPAAKRRERQQQLTSLQQHNQQQQFHSSRRHRENETDPSTAATGSLTCTPVPITTTGLELGNFPPELNSPAVFRCVKVSAMDAQDERYAYQTAVNIGGRVFKGILYDQGLEGNYTSPTAAGGGGGGGGGGSSGGGGGSGGDGNQQNLITTTTNVSNPFEYSSLYPAPLNAFMAGTQFFPPPRS
>MaSRS05	MSMLGLRDLVLIAPSPSLQHHHHQQQQNQNQPISHDHNSNHPLPSSASLSVGFGIFPLLTATPCMPQQQQQQPQNNEVQENPNNNNFWNLRMCPEVVNLPKKGVINVDDENHNNNSKMVLMENEENGVYGSEYRVCQDCGNRAKKDCVFRRCRTCCKGRGYDCSTHLKSTWIPSTRRREREVEMFAAGGGDGEGCSGVKRPKTLLGSSQNATATSHSSNSNGTTPKSFATSSCHQDAGFKEGLPGHVHAPAVFRCHRVTAIGNGEDEFAYLATVHISGHVFKGFLYDHGVDGKNPMPCLSELQLGNNCSGKNGECSSAIGVPNNNAYPASGS
>MaSRS06	MGMFVVAPSSFHHHNNHHEALMSDPHSLNNPATALGVGVIPLLTSSPCLENENMLNNRRNQQGIQFWHEQHHQQQQQQQQQTTHSHYLKKQGFLDHHNTSPTNLIHGGCGGGGGLTGSGTSSGGGTTTCQDCGNQAKKDCSNRRCRTCCKSRGFDCPTHVKSTWVPAARRRERLATTATTTVVAGGGSSGSTSGAKKPRLIASQTTSHTSTSNTTPPRSFDTTSSHQDAGFKESMPGQVRAPAVFKCVRVTSVDDGKDEYAYQAVVKIGGHVFKGFLYDHGVENREVYPNLSELHLGGGNGNVGGANRNGVSSSSPMLDPSHDVYAAASSGGGGLLGGSAYAAGFYHMILANG
>MaSRS07	MNMLGLRDLVLIAQTPSSLHNQQNQPISSDHNPNIPLPSSSALSVGLGIFPLLTTTHPHHQNHNNNNNDSIQDSNFWNLKMCQPQQVMLMNSTRKRVEEEEEEEEENDVKNKNMMMRCEENGEFRVCQDCGNRAKKDCSYKRCRTCCKGRGFDCSTHVKSTWIPASMRRDRNVVVAEGGVSSGTKRQRILVSSSHNNAAANSHSSSSNAATTRSLSLDITSSCHQDPGFKQSLPRYVRAPAVFKCHRVSAIGNGEDELAYLATVNISGHVFKGFLYDQGVDGKNETMPCVSELQLGSNGSGKSNRECSSSAIDVPTSAYPASAC
>MaSRS08	MYATQLREEEVLKGSKCEDCGNQAKKDCAYTRCRNCCKNKKFNCQTHIRSTWIPADRRRHRMDHPSNQHHLHEHKRHKQINTISSSDDEFKFPAVTSSMARLTRVQVRSMDQTVNETAYQTSVEIGGHVFSGILYDQGPDQQSFNNIDPLDQQQNLNLFSSNSIHTGDDGAAATGSHRRLLFPPPHPLPSFRPGMPY
>MaSRS09	MATAPSNNSTAKVGTLGLTNSPVASSAPKSQRGQNKPKCKQCGNVARSRCPYEQCKSCCSKNQNPCPIHVLKASTIPDNTPSSGAAPLDRKSFEPPPSVSAGRVASLRQLSNSFAQFNNLHLSLRSKKPLTRKDAAAINEWRFSKLKEYKERNIEVENEAFDRYMQNVDLLEEVLSVKHSDENVSPASEANPTPTENDEVMINSNNEVMNPGLKLQLRSNSTRSDGVRVRIRKIVDEGLKKLKKCAEDGDSNNEQIDEVSESSNKRKRTEKLSAISDLMDKINKARSEEDLQSCLEVKLQLFNSDEDSAMVQLTDNEMHQNQTAEGDVVPAKELDYSLPKLVGSSEIDQETLNTIDKHFASLEYVEQL
>MsSRS01	MAGLFCLGRKEDQKEDKLDYYSNKELLLRNEEIYNNKGLEIWPQQSLNIYNAFGAGHSSSSRNSSFDECERRFGIMRRSGGMNCQDCGNQAKKDCIHLRCRTCCKSRGFQCQTHVKSTWVPAAKRRERQQHLSALPFRRRDHGDNYKRHTEINQGLELGQFPPEVSSPGVTFRCVRVSSLDGPDHEQCAYQTAVNIGGHVFKGILYDQGPPNLYTSIAPIEGSSGGGHHQPQQLDFMTATATTATTSSIPFDPSLYSAPLNAFMAAGTQFFHPQHPN
>MsSRS02	MAGLFSLGGGGRGNQGEESQQQGHIPPQETLFWYNKNDDVSSYNRGNLELWNQHQQQQHQQHHQQQQQQDDMHAARPFFPRDLYGPGVGLGVGPSRVSSDDHEHQSSSRSAAFTMAMRSSSSAEGISCQDCGNQAKKDCPHMRCRTCCKSRGFQCQTHVKSTWVPASRRRERQQQLSSSPLQRDISKRPRDGSNALVSTRNFPSGLEEANFPAVVSSPAEFRCVRVSSIDDADDRYAYQTAVNIGGHLFKGILYDFGPESSTNNNSNNSNYNNSNYMIGETSGEGGVGVAQPLNLITDSDTTVVASSGALVDPSSLYSAPINAFMTASGTQFFPRPRS
>MsSRS03	MAGLFSLGGGGRGNQGEESQQQGHIPPQETLFWYNKNDDVSSYNRGNLELWNQHQQQQHQQHHHQQQQQQDDMHAARPFFPRDLYGPGVGLGVGPSRVSSDDHEHQSSSRSAAFTMAMRSSTSAEGISCQDCGNQAKKDCPHMRCRTCCKSRGFQCQTHVKSTWVPASRRRERQQQLSSSPLQRDISKRPRDGSNALVSTRNFQTGLEEANFPAVVSSPAEFRCVRVSSIDDADDRYAYQTAVNIGGHLFKGILYDFGPESSTNNNSNNSNYNNSNYMIGETSGGGGVGAAQPLNLITDSDTTVVTSSGALVDPSSLYSAPINAFMTASGTQFFPRPRS
>MsSRS04	MAGLFSLGGGGRGNQGEESQQQGHIPPQETLFWYNKNDDVSSYNRGNLELWNQHQQQQHQQHHQQQQQQQDDMHAARPFFPRDLYGPGVGLGVGPSRVSSDDHEHQSSSRSAAFTMAMRSSSSAEGISCQDCGNQAKKDCPHMRCRTCCKSRGFQCQTHVKSTWVPASRRRERQQQLSSSPLQRDISKRPRDGSNALVSTRNFQTGLEEANFPAVVSSPAEFRCVRVSSIDDADDRYAYQTAVNIGGHLFKGILYDFGPESSTNNNSNNSNYNNSNYMIGETSSGGGVGVAQPLNLITDSDTTVVASSGALVDPSSLYSAPINAFMTASGTQFFPRPRS
>MsSRS05	MRRSGGMNCQDCGNQAKKDCIHLRCRTCCKSRGFQCHTHVKSTWVPAAKRRERQQHLSALPFRRRDHGDNYKRHTEINQGATSLPCPQPPIPTTGLELGQFPPEVSSPGVTFRCVRVSSLDGPDHVQCAYQTAVNIGGHVFKGILYDQGPPNLYTSIAPIEGSSGGGHHQPQQLDFMTATATTATTSGIPFDPSLYSAPLNAFMAAGTQFFHPQHPN
>MsSRS06	MAGLFSLGRTEEENQQNNNPTTEFWYNKNDDSVVSNSYRGFEIWNQHQQHLFSLQQPQQQQQQQQQDLYSSGVVLGVGPTRVCSSDENRSTVFVGSGSGGISCQDCGNQAKKDCPHMRCRTCCKSRGFDCQTHVKSTWVPAARRRERQQQQLSAPKSSQQHGERDLNNNNSSLACTRLPTNPSLTLPSAGLLEEMNFPAVVNSPAEFRCVRVSSVDENEEEYAYSTAVNIGGHVFRGILYDYGPDHGNNSYNMATGNASNSSGTLLEGVAQPLNLISSVPDATAVGEIVDPSSLYPAPLNSFMPSSGTQFFPHPRS
>MsSRS07	MRSSSGGLGGGGMNCQDCGNQAKKDCPHLRCRTCCKSRGFQCQTHVKSTWVPAAKRRERQQQLTSLQQQNQQQQQQFHSRRHRENQNDPSGASGSLTCTPVPITTTGLELGNFPPELNSPAVFRCVKVSAMDAQDERYAYQTAVNIGGRVFKGILYDQGLEGSYTSPNAAAGGGEGSSGGGSGGEGNQQNLITTTTTNVNNPFEYSSLYPAPLNAFMAGTQFFPPPRS
>MsSRS08	MRSSSGGLGGGGMNCQDCGNQAKKDCPHLRCRTCCKSRGFQCQTHVKSTWVPAAKRRERQQQLTSLQQQNQQQQQQFHSRRHRENQNDPSGASGSLTCTPVPITTTGLELGNFPPELNSPAVFRCVKVSAMDAQDERYAYQTAVNIGGRVFKGILYDQGLEGSYTSPNAAAGGGEGSSGGGSGGEGNQQNLITTTTTNVNNPFEYSSLYPAPLNAFMAGTQFFPPPRS
>MsSRS09	MRSSSGGLGGGGMNCQDCGNQAKKDCPHLRCRTCCKSRGFQCQTHVKSTWVPAAKRRERQQQLTSLQQQNQQQQQQFHSSRRHRENQNDPSGASGSLTCTPVPITTTGLELGNFPPELNSPAVFRCVKVSAMDAQDERYAYQTAVNIGGRVFKGILYDQGLEGSYTSPNAAAGGGEGSSGGGSGGEGNQQNLITTTTTNVNNPFEYSSLYPAPLNAFMAGTQFFPPPRS
>MsSRS10	MRSSSGGLGGGGMNCQDCGNQAKKDCPHLRCRTCCKSRGFQCQTHVKSTWVPAAKRRERQQQLTSLQQQNQQQQQQFHSSRRHRENQNDPSGASGSLTCTPVPITTTGLELGNFPPELNSPAVFRCVKVSAMDAQDERYAYQTAVNIGGRVFKGILYDQGLEGSYTSPNAAAGGGEGSSGGGSGGEGNQQNLITTTTTNVNNPFEYSSLYPAPLNAFMAGTQFFPPPRS
>MsSRS11	MAGLFSLGRTEEENQQNNNNPTTEFWYNKNDDSVVSNSYRGFEIWNQHQHQQHLFSLQQPQQQQQQQDLYSSGVVLGVGPTRVCSSDENRSTVFVGSGSGSGGISCQDCGNQAKKDCPHMRCRTCCKSRGFDCQTHVKSTWVPAARRRERQQQQLSAPKSSQQHGERDLNNNNSSLACTRLPTNPSLTLPSAGLLEEMNFPAVVNSPAEFRCVRVSSVDENEEEYAYSTAVNIGGHVFRGILYDYGPDHGNNSYNMATGNASNSSGTLLEGVAQPLNLISSVPDATAVGEIVDPSSLYPAPLNSFMPSSGTQFFPHPRS
>MsSRS12	MAGLFSLGRTEEENQQNNNNPTTEFWYNKNDDSVVSNSYRGFEIWNQHQHQQHLFSLQQPQQQQQQQDLYSSGVVLGVGPTRVCSSDENRSTVFVGSGSGSGGISCQDCGNQAKKDCPHMRCRTCCKSRGFDCQTHVKSTWVPAARRRERQQQQLSAPKSSQQHGERDLNNNNSSLACTRLPTNPSLTLPSAGLLEEMNFPAVVNSPAEFRCVRVSSVDENEEEYAYSTAVNIGGHVFRGILYDYGPDHGNNSYNMATGNASNSSGTLLEGVAQPLNLISSVPDATAVGEIVDPSSLYPAPLNSFMPSSGTQFFPHPRS
>MsSRS13	MAGLFSLGRTEEENQQNNNNPTTEFWYNKNDDSVVSNSYRGFEIWNQHQHQQHLFSLQQPQQQQQQQDLYSSGVVLGVGPTRVCSSDENRSTVFVGSGSGSGGISCQDCGNQAKKDCPHMRCRTCCKSRGFDCQTHVKSTWVPAARRRERQQQQLSAPKSSQQQHGERDLNNNNSSLACTRLPTNPSLTLPSAGLLEEMNFPAVVNSPAEFRCVRVSSVDENEEEYAYSTAVNIGGHVFRGILYDYGPDHGNNSYNMATGNASNSSGTLLEGVAQPLNLISSVPDATAVGEIVDPSSLYPAPLNSFMPSSGTQFFPHPRS
>MsSRS14	MVGNNNRKIEIEKVVIEFSHSFTAIAHFEKAKLTVVVVATITAPTATAAEAETTRKSSENNNSRTIRLTFVATTRRLPSDSGAFADWAATNSSTTLRAAAPEDLSLGFNAGPTAGNAGASTGPTTGLYNSSRSINYGPEMGMFVVAPSSFHHHHHNNHEAALMSDPHSLNPATALGVGVIPLLTASPCLENENMLNNRRNQQGIQFWHEQHHHHHQQQQQQQQSPHSHYLKKQQGFLDHHSTSPTNLVHGTGGLTGSGTSSGGGTTTCQDCGNQAKKDCSNRRCRTCCKSRGFDCPTHVKSTWVPAARRRERLSSTATTTVVAGGGSSGSTSGAKKPRLIASQTTSHTSTSNTTPPRSFDTTSSHQDAGFKDSMPGQVRAPAVFKCVRVTSVDDGKDEY…
>MsSRS15	MRVPPPETPELPPDPPPDYIIHLALMSDPHSLNPATALGVGVIPLLTASPCLENENMLNNRRNQQGIQFWHEQHHHHQQQQQQQQQSPHSHYLKKQQGFLDHHNTSPTNLVHGTGGLTGSGTSSGGGTTTCQDCGNQAKKDCSNRRCRTCCKSRGFDCPTHVKSTWVPAARRRERLSSTATTTVVAGGGSSGSTSGAKKPRLIASQTTSHTSTSNTTPPRSFDTTSSHQDAGFKDSMPGQVRAPALFKCVRVTSVDDGKDEYAYQAVVKIGGHVFKGFLYDHGVENREVYPNLSELHLGGGGNNNGGANRNGVSSSSPMMDPSHDVYAAASSGGGGLLGGSAYGNQIN
>MsSRS16	MNERNKKMMREENVVATTRRLPSDSGAFADWAATNSSTTLRAAAPEDLSLGFNAGPTAGNAGASTGPTTGLYNSSRSINYGPEMGMFVVAPSSFHHHHHHHNNHEAALMSDPHSLNPATALGVGVIPLLTASPCLENENMLNNRRNQQGIQFWHEQHHHHQQHQQQQQSPHSHYLKKQQGFLDHHNTSPTNLVHGTGGLTGSGTSSGGGTTTCQDCGNQAKKDCSNRRCRTCCKSRGFDCPTHVKSTWVPAARRRERLSSTATTTVVAGGGSSGSTSGAKKPRLIASQTTSHTSTSNTTPPRSFDTTSSHQDAGFKDSMPGQVRAPALFKCVRVTSVDDGKDEYAYQAVVKIGGHVFKGFLYDHGVENREVYPNLSELHLGGGGGGNNNGGANRNGVSS…
>MsSRS17	MNERNKKMMREENVVATTRRLPSDSGAFADWAATNSSTTLRAAAPEDLSLGFNAGPTAGNAGASTGPTTGLYNSSRSINYGPEMGMFVVAPSSFHHHHHHHNNHEAALMSDPHSLNPATALGVGVIPLLTASPCLENENMLNNRRNQQGIQFWHEQHHHHQQHQQQQQSPHSHYLKKQQGFLDHHNTSPTNLVHGTGGLTGSGTSSGGGTTTCQDCGNQAKKDCSNRRCRTCCKSRGFDCPTHVKSTWVPAARRRERLSSTATTTVVAGGGSSGSTSGAKKPRLIASQTTSHTSTSNTTPPRSFDTTSSHQDAGFKDSMPGQVRAPALFKCVRVTSVDDGKDEYAYQAVVKIGGHVFKGFLYDHGVENREVYPNLSELHLGGGGGGNNNGGANRNGVSS…
>MsSRS18	MCPEVVNLPKKGVITEEENHGKMAMMESEENGVYGSEYRVCQDCGNRAKKDCVFRRCRTCCKGRGYDCSTHLKSTWIPSTRRREREVEMFAGGGGGGGGGDGEGCSGVKRQKGLLGSSQNAAATSHSSNSNDAGFKEGLPGHVHAPAVFRCHRVTAIGNGEDEFAYLATVHISGHVFKGFLYDHGVDGKNPMPCVSELQLGNNCSGKNGECSSAIGVPNNNAYPASAS
>MsSRS19	MNMLGLRDLVLIAQTPSSLHNQQNQTISSDHNPNIPLPSSSALSVGLGIFPLLTTTHPHHQNPNNNNYNENIHQDSSFWNLKMCQPQQVMMMNSSRKRVEEEEQEDDVRNKNLMMMGCEENGEFRVCQDCGNRAKKDCSYKRCRTCCKGRGFDCSTHVKSTWIPASMRRDRSMMVAEGGDSDGGASSGTKRQRILISSSQNNAAANSHSSSSNAATRTRSLSLDITSSCHQDPGFKQTLPRYVRAPAVFKCHRVSAIGNGEDELAYLATVNISGHVFKGFLYDQGVDDKNETMPCVSELQLGSNGSGKSNRECSSSAIEVQTNAYPASAC
>MsSRS20	MNMLGLRDLVLIAQTPSSLHNQQNQTISSDHNPNIPLPSSSALSVGLGIFPLLTTTHPHHQNPNNNNENIHQDSNFWNLKMCQPQQVMMMNSSRKRVEEEEDDVRNKNLMMGCEENGEFRVCQDCGNRAKKDCSYKRCRTCCKGRGFDCSTHVKSTWIPASMRRDRSMMVAEGGDSDGGASSGTKRQRILISSSQNNAAANSHSSSSNAATRTRSLSLDITSSCHQDPGFKQTLPRYVRAPAVFKCHRVSAIGNGEDELAYLATVNISGHVFKGFLYDQGVDDKNETMPCVSELQLGSNGSGKSNRECSSSAIEVQTNAYPASAC
>MsSRS21	MNMLGLRDLVLIAQTPSSLHNQQNQTISSDHNPNIPLPSSSALSVGLGIFPLLTTTHPHHQNPNNNNENIHQDSSFWNLKMCQPQQVMMMNSARKRVEEEEDDVRNKNLMMGCEENGEFRVCQDCGNRAKKDCSYKRCRTCCKGRGFDCSTHVKSTWIPASMRRDRSMMVAEGGDSDGGASSGTKRQRILISSSQNNAGANSHSSSSNAATRTRSLSLDITSSCHQDPGFKQTLPRYVRAPAVFKCHRVSAVGNGEDELAYLATVNISGHVFKGFLYDQGVDDKNETMPCVSELQLGSNGSGKSNRECSSSAIEVPTSAYPASAC
>MsSRS22	MNMLGLRDLVLIAQTPSSLHNQQNQTISSDHNPNLPLPSSSALSVGLGIFPLLTTTHPHHQNPNNNNENIHQDSSFWNLKMCQPQQVMMMNSSRKRVEEEEDDVRNKNLMMGCEENGEFRVCQDCGNRAKKDCSYKRCRTCCKGRGFDCSTHVKSTWIPASMRRDRSMMVAEGGDSDGGASSGTKRQRILISSSQNNAAANSHSSSSNAATRTRSLSLDITSSCHQDPGFKQTLPRYVRAPAVFKCHRVSAVGNGEDELAYLATVNISGHVFKGFLYDQGVDDKNETMPCVSELQLGSNGSGKSNRECSSSAIEVPTSAYPASAC
>MsSRS23	MADAGFKEGLPGHVHAPAVFRCHRVTAIGNGEDEFAYLATVHISGHVFKGFLYDHGVDGKNPMPCVSELQLGNNCSGKNGECSSAIGVPNNNAYPASAS
>MsSRS24	MCPEVVNLPKKGVITEEENHGKMAMMENEENGVYGSEYRVCQDCGNRAKKDCVFRRCRTCCKGRGYDCSTHLKSTWIPSTRRREREVEMFAGGGGGGDGEGCSGVKRQKGLLGSSQNAAATSHSSNSNGTTPKSFATSSCHQDAGFKEGLPGHVHAPAVFRCHRVTAIGNGEDEFAYLATVHISGHVFKGFLYDHGVDGKNPMPCVSELQLGNNCSGKNGECSSAIGVPNNNAYPASAS
>MsSRS25	MYSTQLGKEEVLKGLKCQDCGNQAKKDCAYSRCRSCCKNKGFHCQTHIRSTWIPADRRRHRMDHPSDQHHLHEHKRHKQINTISSSDEFKFPAVTSSMATLTCVQVRSMDGTVNETAYQTSVEIGGHVFSGILYDQGPDQQSFHTIHSLDQQQNLNLFSSNAIHTGDDGASASATIGATASHRRFLFPPPHPLPSFRP
>MsSRS26	MWTPNPGFKQTLPRYVRAPAVFKCHRVSAIGNGEDELAYLATVNISGHVFKGFLYDQGVDDKNETMPCVSELQLGSNGSGKSNRECSSSAIEVPTSAYPASAC
>MsSRS27	MPQQQQQPQNNEVQENPSNNNNFWNLRMCPEVVNLPKKGVITEEENHGKMAMMESEENGVYGSEYRVCQDCDAGFKEGLPGHVHAPAVFRCHRVTAIGNGEDEFAYLATVHISGHVFKGFLYDHGVDGKNPMPCVSELQLGNNCSGKNGECSSAIGVPNNNVYPASAS
>AtSRS01	MAGLFYLGGRDHNKQDHHQEKDHNEDKSNNYLYLYKDEIYNNNKGFEIFPPQYFQQQQQQNHAAAPTNLYSFGMVPSGGNINNNRSTNRSLYFNVVSDHEPVRSSTGGFTVTRQGNMNCQDCGNQAKKDCPHMRCRTCCKSRGFDCQTHVKSTWVSAAKRRERQAQLAVLPAKRIRDANSRGGGDDDDDDKEDEKNDSCGGGSALACTRVVNASSSGLETSHLPPEISSPAVFRCMRVSSIDDEDEEYAYQTAVSIGGHVFKGILYDQGPSSDHHRYSSSLNGETSHQHHLNLMDSTPSAATTNAVTAVNTNNGSIDPSSLYTAVATPFNAFVAGGTPFFASSRC
>AtSRS02	MATSSPSLSNNGLSSVVTPPKTLRGLNKPKCIQCGNVARSRCPFQSCKGCCSRAENPCPIHVLKVASTSGEKTQAPSTPSSEQKATEGTPGSTTRVSSIRQLSSNFAQFNNLNASSRQRKPLTIKDAQALNEWRFTKLKEYRDRNIEVENEAFDRYMSNVNLLEEAFSFTSVPDEESHGTAAPEQNKEENIVSELKLRLRSNSARTESFKKRIAETVKAGLVKLKRLDLGSSSDDQDDIKRRVKRKKWEEKGSALNEIIDKLNKARTEEDLKSCLEMKSKLCGQVSPTAASEKNKIFPGVVRKVEMSEEALQKIAENLQSFDKVGML
>AtSRS03	MAGFFYLGGRDNNSNNNKQDHHQVDKDHHHQDKSNYLYLYKDEIYNNNKGFEIWPPQYFQQQEHQQQQQQQQHASAPANFYSFGMVPSGSSSNNNNNRSRSLYFNVVSDHEPGGFTVTRQGGMNCQDCGNQAKKDCPHMRCRTCCKSRGFHCQTHVKSTWVPAAKRRERLAQLASLQHHSASSRETQNAKRLREASGGDNNDDKDHSGGGGSALANTRVVNANSNSGLEVSQHLPPEVNSPAIFRCVRVSSIEEDEDDQAYAYQTAVNIGGHIFKGILYDQGPEHQDNHHLNLLASTATTTNVEETATKTVTGNNNNGLMLDPSSLYPAQLNSFIAGTPFFTPPRS
>AtSRS04	MSNFEMAGTGSSRNNEEDNQQNTNWVWYKHTNNNLSTSHNNQIWQQPSLDLYPGQIDVCDMTTSSRSLTISCQECGNQAKKGCTHGRCRTCCKSNGLHCPTHVRSTWIPIAKRRERQQQLQTPTSNPTGGSGRVGKYRDINQHATLDSSGLEMGETRFPDEVSSDALFRCVRMSGTDDGEGQYAYQTTVGIAGHLFKGILYNQGPENKSMRSTQFYENPPRS
>AtSRS05	MMMIMGRKCEDCGNQAKKDCVYMRCRTCCKSKAFHCQTHIKSTWVPAYRRSHHKHQSQPLSTSIPKGVQIHTTPGHFPAELSSLADFRCVKVSSIDDGKEQYAYQTTVNIGGHVFRGILHDQGLHKVMVDHHYNKNSNNHQELLTPSTSSCPLKITSPFTDFMFGTRFSSVLRR
>AtSRS06	MAGFFSLDGGGGGGGGGGNNQEDHRSNTNPPPPVSEAWLWYRNPNVNANANTNVNANAPSSSNAALGTLELWQNHNQQEIMFQHQQHQQRLDLYSSAAGLGVGPSNHNQFDISGETSTAGAGRAAAMMMIRSGGSGGGSGGVSCQDCGNQAKKDCSHMRCRTCCKSRGFECSTHVRSTWVPAAKRRERQQQLATVQPQTQLPRGESVPKRHRENLPATSSSLVCTRIPSHSGLEVGNFPAEVSSSAVFRCVRVSSVEDGEEEFAYQTAVSIGGHIFKGILYDLGPGSSGGGGYNVVAAGESSSGGGGAQQLNLITAGSVTVATASSSTPNLGGIGSSSAAAATYIDPAALYPTPINTFMAGTQFFPNPRS
>AtSRS07	MLGLRNIILLSPPPTQITRPSLPPVNFAAVEDNNTVGEKVCRDCGNRAKKECLFERCRTCCKSRGYNCVTHVKSTWIPSSATRSSSSPSERKKKLKIDKQSSPNVSLLPTTTSRQERGFREGLPGKIEAPAVFKRTRVTAISNNEQAEIGYQATVTISGHIFKGFLHYYGVDHNKAFPCLSQK
>AtSRS08	MAGIFSLGGNNNNNGDEEEENQQQQKTNWVWYRSNANTNNINPSSSQQVWQIPPEQMLMHHHSHPQQQSLDLYPGHQIDVSDLATSSRSITISCRDCGNQAKKDCTHMRCRTCCKSRGFDCSTHVRSTWIPVARRRERQQQLHMSTSGGGGGSGSGGAGGGGSSIPKRHRDPTLPGTSSSSRLPSHSAGLEMGEASFPGEVSSDALFRCVKMSGVDDGGDGQYAYQTTVNIGGHLFKGILYDQGPESSYMSGGSGGSDHQSSSAGGGGGGHPFNPPVVTDGGGGVSSAMFVDPNSGGYYSSNMTTSVFMPPGTQFYQNPPRS
>AtSRS09	MGMVGLRDVFLVAPAYHHQNAGVISGSDHMNSNAAAAAALGVGVIPLLTAGTPQQNVEDSDINFLGNNRRWQNNNNNHETQYLHFKSTNQTTVGTSSNNSGSGSGASGTATCQDCGNQAKKECKQRRCRTCCKSRGFDCSTHVKSTWVSAARRRERQVMPTGANPTAGSSLSTSSGTKKPRIVGSQQQQQQQATSHTSTSNTPPQSFETSSSRQDGGGSREAWPGQVRAAAVFKCVRVTAVEDGDDEYAYQAVVKIGGHVFKGFLYDQGLEPKEGFPSMSDLHLGGSANNHNGVSASAPILDPPNVVYGGGGGSGGGFYS
>AtSRS10	MDMNMEKIFEDSVPCRVRAKRGCATHPRSIAERAAMMMIRSGGSGGSGGVSCQDFGNQAKKDCSHMRCRTCCKSRGFECSTHVRSTWVPATKRRERQQQLATVQPQTQLPRGESVPKRHRENLPATSSSLVCTRIPFHSGICHCNVKYLFMCIYICLLLYGREIYNEMQAAFL
>AtSRS11	MAGFFSLGHGGGGNTPDNHRTNTNNPSSSGTESWLWCRNPNSNADGGEAGPSYKGTLELWQHPNNQEIIFQQQQQQQQRLDLYTSAAGLGVGPSNRSLIETSGGALMMMRSGSGSGGPSCQDCGNQSKKDCSHMRCRTCCKSRGLDCPTHVKSTWVPAAKRRERQQQLSTGQQPQQLGGSVPKRQRERIPARSTSMAYTRIPSNNTSGLEVGNFPPEVSSSAVFRCVRVSSVDDEEEEYAYKTAVSIGGHVFKGVLYDQGPAERSSSGGGSQPLNLITAGPSASSSSPNVSCNNGVVGSTSDHYIDPASLNYPTPINTFMTGTHFFSNSRS
>CqSRS01	MGMFVVAPATSFQQHESSLMLDHHHHHSHHHGGEMNGGNNAATALGVGVGVGVIPLFNAGPCLNVAGTGETGGSNNNALDGNDSFMSRNHRAGAIQLWQAQQQMGGGSPNYPKKSINFDPTGPNLLHSSSSAMGCGGGSGALTCQDCGNQAKKDCIHRRCRTCCRSRGFDCSTHVKSTWVPAARRRERQMMGVPGAAGTHGTGGGSVGGGGGASSGSTSGAKKPRLISSQNTATTSHTSTSNTPPRSFETSSSHQDASFKDSLPGQVKAPAVFKCVRVTAVDDGEDEFAYQAVVKIGGHVFKGFLYDQGVEPRDGFPNLSELHLGGAASSSAGRNGGASSSSPLLDPSDVYGASGGAGLLGGSSYGNTMN
>CqSRS02	MGCGGGSGALTCQDCGNQAKKDCSHRRCRTCCRSRGFDCSTHVKSTWVPAARRRERQMMGVPGAAGTHGTGGGSVGGGGGGASSGSTSGAKKPRLISSQNTATTSHTSTSNTPPRSFETSSSHQDASFKDSLPGQVKAPAVFKCVRVTAVDDGEDEFAYQAVVKIGGHVFKGFLYDQGFEPRDGFPNLSELHLGGGAAASSSAGRNGGASSSSPLLDPSDVYGASGGGGLLGGSSYGNTIN
>CqSRS03	MAAATSSPVLSNNGSETSVLKPNSTLADRGGASPNSTIPEQQPNEAAAPGPQSKATSLRQLSSTFSQFNNVHIPVRSRKPPTRKEALITNEWRFAKLKEYKEGNIEAENVAFNRYMQNISLLKEVFNVNSERPDENGSMVSNPPTTSGERMEIISETKVMLRSNPVRIDAFRKRIRQTIDQGLEKLQKCNSIDVPSNLDNEDDPAPKVAKNWWSEKTSPLTELNYKLDKARNEEDLKHCIKMKSKITGQQKLSSGKKTKNFEVLEEQTIQNNLPSAQESDVSLKLVRTTEIDQDALNRMDSRFSSLEEIEDL
>CqSRS04	MAEFFSLGTGSSAGNNNNITYRNEQIHGYQQHETKVSSEELWQHLPYSQLRIAPTEEGGDETTRSGLMMMRMTSTSSGAGNISCQDCGNQAKKDCVYMRCRTCCKSRGFDCATHVKSMEVGNFPAEVSSSAVFRCVRVSSVDETDDEYAYQTAVNIGGHVFKGILYDHGVDHSHQVNTPSPNYGAGETSSGANLAASMAPPTSISAMPTSSSSLPVGYLDPSYYPLPLNTYLGPGTPFFPNPRP
>CqSRS05	MAEYFSLGTGGNNNKNINYRNEQIPNNNNNYQQHENKLSTEELWQHLPCSELRIAPTEDGGDETTRSGLMMMRMSSTSGAANISCQDCGNQAKKDCVYMRCRTCCKSRGFDCATHVKTGMEVGNFPTEVNSSAVFRCVRVSSVDETDDEYAYQTAVNIGGHVFKGILYDHGVDHSHQVNTPSPNYGAAETSSGANLAASMGVPASISAMPTSSSSPPVGYLDPSYYPLPLNTYLGPGTPFFPNPRP
>CqSRS06	MDHYNQYLPLPLSLSNIHHHSPTSAGLEGGNFPAEVNSSATFRCIRVSSEDNVVDQYAYQTSITIGGHVFKGVLYDQGPTTARRGGEASSIATSDHHPFNITGTATSMAAGTHPNIYHPASLYSAPSFNAFLPVCSTNKIELD
>CqSRS07	MMRSSVGIGGEKRTRENRSNSRVLTAANTTAGLEVGNFPPEVNSPAVFRCVRVSPMDDPDEQFAYQTAVNIGGHLFKGILYDQGPETRYGGGESSSGGRSQQHSLMLTAATTTTDLMGTVGSGSTNNNTTTATATASLLDPMGTNNNSSIYPTPINAFLAGTQFFPPPRS
>CqSRS08	MEEIVNMEYFWQAGDDDGAKEDDEENEPTNDVIKNLDYDGMKCSRVSDLGQNHDVDLSKFGDDYHEKPDVFFEFSDGSNLNFHGYVHDAAADDRMIKSGKNSFGKMAKSKKSARVFTRPGCVRGLEGGNFPAEVNSSATFRCIRVSSEDNVVDQYAYQTSITIGGHVFKGVLNDQGPTTARRGGEASSIATSDHLPFNITGTATSMAGGANIYHPPSLYSAPSFNAFLPALPSGFLCSQIANLDTK
>CqSRS09	MAAATSSPVLSNNGSETSVLKPNSTLADRGGASPNSTVPEQQPNEAAAPGPQSKAASLRQLSSTFSQFNNVHIPVRSRKPPTRKEALITNEWRFAKLKEYKEGNIEAENVAFDRYMQNISLLKEVFNVNSERPDENGSMVSNPPTTSGERMEIISETKVMLRSNPVRIDAFRKRIRQTIDQGLEKLQTCNSIDVPSNLDNEDDPAPKVAKNWWSGKTSPLNELNFKLDKARNEEDLKHCIQLKSKITGQQKLSSGKKTENFEVLEDQIIHNKLPSAQEYDVSLKLVRTTEIDQDALNRMDSRFSSLEEIEDL
>CqSRS10	MMRPSVGIGGEKRTRENRSNSRVLTAANTTAGLEVGNFPPEVNSPAVFRCVRVSPIDDPDEQFAYQTAVNIGGHLFKGILYDQGPETRYGSGGGGGESSSGGRSQQHGLMLTAATTTTDLMGTVGSGSTNNNATTATATASLLDPMGTNNSSIYPTPINAFLA
>SoSRS01	MIFHWASXAVTAASAASLWPTSSRVGYGLPPEMGMFVVAPATSFQHESSLMLDGPHHHHHHHGHGGGGGNNAATGLGVGMGVGVIPLFNAGPCLNVAGGGGGGGGGGEGGGGGGGNLDGHDSFMGRNRTGAMQLWQTQQQQMNNYPKKSINFDPNGLGSSFLHSPPPSSAVGCGGNLTCQDCGNQAKKDCSHRRCRTCCRSRGFDCSTHVKSTWVPAARRRERQMVGVVSGAAGTHGTGGGSVGGGGGGGGGASSGSTSGAKKPRLISSQNTATTSHTSTSNTPPRSFDTSSSHQDASFKESLPGQVRPPAVFKCVRVTAVEDGEDEFAYQAMVKIAGHVFKGFLYDQGVEPRDGFPNLSELHLGGGSGGGGGSSGGGGGGRNGGGASSSSPLLDPSDV…
>SoSRS02	MRSSSGGSSSTNTTSCQDCGNKAKRDCEHTRCRTCCKSRSFQCATHVKSTWVPVARRRARQRQHHQQHPQLRLSATSLDHFNQYLPLPLSLSNIHHHTPTSAGLEGGNFPAEVNSSATFRCIRVSSEDNVVDQYAYQTSISVGGHVFKGVLYDQGPTTALVTTTSDHHPFNISASTVTVAATHPGGGGENLYHPPSLYSGPSFNAFLPGMQFFPHPRP
>SoSRS03	MAATATSSPVLSNNGSETSANTGISTPPPPSATPPAAVKSPGLPTIMLQRPEPPKNLRGLNKPKCIKCGNVARSRCPYQSCKSCCSKAQNPCHIHVLKPNSTLADRGASTNSTVPELQPNEAATPGPQSKAASLRQLSSTFSQFNSVNVSVRSRKPLTRKEALTINEWRFAKLKEYKEANVEAENEAFDRYMQNISLLEEVFNVNNSEMPESDENGSLVSTSGERMEIISETKVMLRSNPIRTDAFRKRIRETIDQGLIKLQKTNSIDEPSNNLDNNEDDPVPKEDKSLWSELNFKLNKARNEEDLMVCMQKKSKITGQEKLSSGNKTENTDLDSALESAVSLKLLKSSNNPSSPSLKSHLRSVVIAAHLPPDQRQTAVPLGHHLRTPDLHRTTHFRRS…
>SoSRS04	MAAFFSLGTPGSSGSQNPQNNNNNNNNNSNNNNNTSSVPSDNQVQNSWVHTSNNNNNPGLVVYSRNNSEEIYPKGSFEIWQQYVQVHHHHHVPKLHLHQDYHHHHHHQHQHQQHVFLGESQPSVVVGPSSAAPSSRRIFGFDEYPNNNDNNSNNNNNNNNNTVLSSGSGSGRSSSGFRQLGVGSGSGSGGMNCQDCGNQAKKDCVHLRCRTCCKSRGFDCSTHVKSTWVPAAKRRERQQQLTSLQPQQQQQQQQQTQQMMRSSGGFGSGGEKRTRENRSSSRVLAHAATTTTTTTTAAGLEVGDFPSELNSPAVFRCVRVSALDDPDEQFAYQTAVNIGGHIFKGILYDQGPETRYGGESSSEGRAQQHGLMLPAATTTTDLMGTVGGGSINNATTASL…
>SoSRS05	MSGFFSLGTGTENGREINDNNNITYRNEQIIPSSELWQQLPYESARSVDANNNSNNNNRYNLMMMRMSSSSGGGGGGGSGSGSGSGGGNISCQDCGNQAKKDCVYMRCRTCCKSRGYDCTTHVKSTWIPATIRRERHHKLVQHPDPPPQQPPQQEEQQHQHQQQQYLGVTPKRSRRENCSTSSLVCTQLPFSGTTNTNNTVGMEVGNFPAEVSSSAVFRCVRVSGVDDTEDEYAYQTAVNIGGHVFKGILYDQGPDQPRQGSNPTPTPPNYGGGGGGGGGESSSAARGTTTTTSVGGPTIGYNLDPSFYPLPLNTYLPPGTPFYPNPRP
>ZmSRS01	MAGFPLGGGGHGRGDHHHPHVNPSSGSGSDSAAAAYLYTAAAAPRGGFQLWPPHPAQEHHHHFYAPNIIRFADDPAAGSSRGGRGSASGAGAGTISCQDCGNQAKKDCVHMRCRTCCKSRGFDCPTHVKSTWVPAAKRRERQQQQATGAAEPSKRHRDAATGAQPSSTTATTTSSGEQQQMAVVAERFPREVSSEALFRCVRLGPVDEPDAEVAYQTSVSIAGHVFKGILHDVGPEPSTVAAGGGFRHATEGSSPSTAAAGEGSVVGPVSSSAVVMDPYPTPGPYGAAHFFHGHPR
>ZmSRS02	MAGFPLGGGGHGRGDHHHHHHPHVNPSSASGSDSATAAAYLYTAAAPRGGFQLWPHHPAEEHHHHFYAPNIIRFADDPFAGSSRGGRGSDAFVAAGAGTISCQDCGNQAKKDCVHMRCRTCCKTRGFDCPTHVKSTWVPAAKRRERQQQVTEPSKRHRDATVGAQPSSTTATTTSSGEQQQMAVAAERFPREVSSEALFRCVRLGPVDEPGAEVAYQTSVNIAGHVFKGILHDVGPDPSSSVAAGGGGFRHATDGSSPGTAGEGSVAGAGPVSSSAVVMDPYPTPTTPGPYGGSHFFHGHPR
>ZmSRS03	MRQAAAMNYGMADVGMVVVAPAASFHHTHHHHHHHEAAAAAAAAAAASGDPIFPLLSGGPCVLDPDKSASASAIQFWQQQPPPPSSPAAAAGANPNPSASPFAYLKKPLPMLDAGAGSSGSGATTCQDCGNQAKKDCGHNRCRTCCKSRGFDCNTHVKSTWVPAARRRERQQLAASGSASSSPATASAAAVAASASASASKKPRLLSSQTTTSHTSTSNATTPRSFDTTSSHQDASFRDSLPRQVRAPAVFKCVRVTSIEDGEDEYAYQATVTINGHLFKGFLYDQGPDDGRHAATSNDDCTAGGVPNISELHLGAASGSGAGTGTSMSMAPPTGLYGGGGGGHHPHILGGSSSYGNTMN
>ZmSRS04	MAGFPLGGGSHTQSRDAPASSVPPVHPSDAASFLYAARAGAGLQLWQQQQQHPFYNSNIIRFSDDPPGAAPSLTGAASPSSPSRGPRAGGGSGGGGGVSCQDCGNQAKKDCVHQRCRTCCKSRGFACSTHVKSTWVSAAKRRERQQQLAALAASAGDTAAAAGPSRDPTKRPRARLSVATPTTTSSGDQQMVTVAERFPREVSSEALFRCVRLGPVDRAEAEVAYQTTVSIGGHVFKGILHDVGPRSLPAAGGGAAAAAIEYYFRHAADGSPPSTTGAAGEACGAGGVGNVVVSSAVVMDPYPTPGPYTAFLPGAPFFPGHPRQ
>ZmSRS05	MAGFSLRGGGGGRGGDRGGDHPIGADSLFLYARGAAAAAADTAASGGGGGGGIGFQLWHPHQQATAAAVPHTSQFFSSGAVATGVVLGFSSHDGAGGIGGAGGAGAGGGRAGTSCQDCGNNAKKDCTHMRCRTCCRSRGFSCPTHVKSTWVPAAKRRERQQQLAALFRGAANSNSAAAAAAAAASKRPRELVRSLGRLPSANSAMVTTTTSSGDGGGGRFPPELSVEAVFRCVRIGPVDEPDAELAYQTAVSIGGHTFKGILRDHGPADDAAVGQLPPSSAEYHHQLTAGQAREGSSPAGSSEAAATVATSAAVLMDPYPTPIGAFAAGTQFFPHNPRT
>ZmSRS06	MAGFSLRSGGAGGGGGGRGGDRGGDHSIGADSLFLYARGAAAAAADTAASGGGIGFQLWHPHQVQQAAAAPHTSQFFSSGAVATGVVLGFSSHDGGAAGIAGAGGGRAGTSCQDCGNNAKKDCPHMRCRTCCRSRGFSCPTHVKSTWVPAAKRRERQQQLAALFRGAANSNSAAAAASKRPRELVRSLGRLPSANSAMVTTTTSSGDGGGGRFPPELSVEAVFRCVRIGPVDEPDAELAYQTAVNIGGHTFKGILRDHGPADDAGHLPPPSAEYHHHQLTAGQAREAPSPAGSSEAAATAATSAAVLMDPYPTPIGAFAAGTQFFPHNPRT
>ZmSRS07	MAGFPLGGGGHSRDAPASSVPPVHPSDAASFLYAARAGAGLQLWQQHEQQQQHPFYTSNIIRFSDDPTGAPPSLTGAASSSSSRGTRGGAGSGGGGGGGVSCQDCGNQAKKDCVHQRCRTCCKSRGFTCSTHVKSTWVPAAKRRERQQQLAVLAASAAATTAGAGPSRDPTKRPRARLSVATPATSSGDQQMVTVAERFPREVSSEAVFRCVRLGPVDQAEAEVAYQTTVSIGGHVFKGILHDVGPHSLPAAGVGGGAIEYHFRHAGDGLPPSTAATGEAGGGGVGSVVVSSAVVMDPYPTPGPYAAFPAGAPFFHGHPRQ
>ZmSRS08	MHPFDAASFFSTTPEGGSFDARQQEEELAGAASSSPTPSRGTRAGVENASIRCQDCGHRAKAYYCAHCCSDRGFVCPGHAKTPYVPASQCSKRQQRLAAVDVELMPISKRPHRPALPSVAAHTTTSSVDQPIVTPALQRFAREVSLDAVFRRVRLGGPEPDVAYYTTITIAGHVFRGVLYDVGPHSGSGSTAASDTDGSGEEVGSSLTTAGGSCLDLTLGM
>ZmSRS09	MAGPGPALQAAAARLRSCRVAIDPDRAGADSRSIFPRPFLRSSAGLWGPAASRQAAGYGAIGATGDVGMLVVAPAGSFHHQRAAADDPVLPLITAAQRTLVGADGPSGNAKLPVSSAGAIQFWQQEPAAGGSLGKKALAMLDHGRGGSGSGGATCQDCGNQAKKGCAHSRCRTCCNSRGFECDTHVKSTWVPAARRWERLQLAGGAGAGATASPPSLAPTTTKRPRLACPTPTRTTNSRASTSNATTPRSFDTSSSHQDASFKDSLPRQVRGPAVFRCVRVTSVDDGGGGGTNGEVAYQAAVTINGHLFRGLLYDHGAEDAVMPTASDLNLRSTRAPRSSSAAWATVTHHELI

## Sheet: Sheet2
	Table S1. The SRS protein sequence information in this study
Gene name	Deduced protein sequences
MaSRS01	MAGLFSLGGGGGGGRGNQQEQSQQQSQIPPQETLFWYSKNEDISSYRGNLELWNQHQHQQQQQQQQQQEDMHGARPFFPRDLYGPGVGLGVGPSRVSSDDHEHQSSSRSGAAAFTMAMRSSSSAEGISCQDCGNQAKKDCPHMRCRTCCKSRGFQCQTHVKSTWVPASRRRERQQQLSSSLPLQRDISKRPRDGSNALVSTRNFNSGLEEANFPAVVSSPAEFRCVRVSSIDDADDRYAYQTAVNIGGHLFKGILYDFGPESSINNNNNNDYNNSNYMIGETSGGGGVGVAQPLNLIADSDTTVVASSGTLVDPSSLYSAPINAFMTASGTQFFPRPRS
MaSRS02	MSELFSLGRKEYQKEGNINSNEEIYNKGLEIIWPQQSLNSYNAFGVDHSSIRNSECRIGSLIMRRSGGVNCQDCGNQAKKDCVHLRCRTCCKSRGFQCQTHVKSTWVPAAKRRERQQHLSALPFRRRHTDINQGATSLPFPQPPIPTTGLELGQFPPEVSSPGVTFRCVRVSSLDGPDHEQCAYQTAVNIGGHVFKGILYDQGPPSSHYSASAPIHEGSSGGGGHQPQQLDFLTASAATTATTTGIHFDPSLYSAPLNAFMASTQFFHSQHPS
MaSRS03	MAGLFSLGSSGGRNEVEENQHNNPTTEFWFTNKNDESVVSAYRGFEIWNQQQQHQFLSLQQQQQDLYSSGVVLGVGPSRVSNCSDENRSAAGFVAATASGSGGGISCQDCGNQAKKDCPHMRCRTCCKSRGFDCQTHVKSTWVPASRRRERQQQQQHQQHVAVTKQHGDGDLNNNQQITSNSTLACTRLPTNPSLTIPSAGFLEEVNFPAVVNSPAEFRCVKVSSVDEPEEEYAYSTAVNIGGHIFRGILYDYGPDHGNNSYNMAAGNTSSSGGEAAVQPLNLISAVPATAVGEIVDPSSLYPAPINSFMPSSGTQFFPHPRS
MaSRS04	MAGFFSLSSGRGKEEAREQEENNNNSGNSNQFLFRNEEIYNKGFEIWPQQSSFHHHHHQQHQQNINNFYSFGVGSSSRRNVDENNNDNVSVSFSDESTRFGLTVMRSSSGGLGGGGGGMNCQDCGNQAKKDCPHLRCRTCCKSRGFQCQTHVKSTWVPAAKRRERQQQLTSLQQHNQQQQFHSSRRHRENETDPSTAATGSLTCTPVPITTTGLELGNFPPELNSPAVFRCVKVSAMDAQDERYAYQTAVNIGGRVFKGILYDQGLEGNYTSPTAAGGGGGGGGGGSSGGGGGSGGDGNQQNLITTTTNVSNPFEYSSLYPAPLNAFMAGTQFFPPPRS
MaSRS05	MSMLGLRDLVLIAPSPSLQHHHHQQQQNQNQPISHDHNSNHPLPSSASLSVGFGIFPLLTATPCMPQQQQQQPQNNEVQENPNNNNFWNLRMCPEVVNLPKKGVINVDDENHNNNSKMVLMENEENGVYGSEYRVCQDCGNRAKKDCVFRRCRTCCKGRGYDCSTHLKSTWIPSTRRREREVEMFAAGGGDGEGCSGVKRPKTLLGSSQNATATSHSSNSNGTTPKSFATSSCHQDAGFKEGLPGHVHAPAVFRCHRVTAIGNGEDEFAYLATVHISGHVFKGFLYDHGVDGKNPMPCLSELQLGNNCSGKNGECSSAIGVPNNNAYPASGS
MaSRS06	MGMFVVAPSSFHHHNNHHEALMSDPHSLNNPATALGVGVIPLLTSSPCLENENMLNNRRNQQGIQFWHEQHHQQQQQQQQQTTHSHYLKKQGFLDHHNTSPTNLIHGGCGGGGGLTGSGTSSGGGTTTCQDCGNQAKKDCSNRRCRTCCKSRGFDCPTHVKSTWVPAARRRERLATTATTTVVAGGGSSGSTSGAKKPRLIASQTTSHTSTSNTTPPRSFDTTSSHQDAGFKESMPGQVRAPAVFKCVRVTSVDDGKDEYAYQAVVKIGGHVFKGFLYDHGVENREVYPNLSELHLGGGNGNVGGANRNGVSSSSPMLDPSHDVYAAASSGGGGLLGGSAYAAGFYHMILANG
MaSRS07	MNMLGLRDLVLIAQTPSSLHNQQNQPISSDHNPNIPLPSSSALSVGLGIFPLLTTTHPHHQNHNNNNNDSIQDSNFWNLKMCQPQQVMLMNSTRKRVEEEEEEEEENDVKNKNMMMRCEENGEFRVCQDCGNRAKKDCSYKRCRTCCKGRGFDCSTHVKSTWIPASMRRDRNVVVAEGGVSSGTKRQRILVSSSHNNAAANSHSSSSNAATTRSLSLDITSSCHQDPGFKQSLPRYVRAPAVFKCHRVSAIGNGEDELAYLATVNISGHVFKGFLYDQGVDGKNETMPCVSELQLGSNGSGKSNRECSSSAIDVPTSAYPASAC
MaSRS08	MYATQLREEEVLKGSKCEDCGNQAKKDCAYTRCRNCCKNKKFNCQTHIRSTWIPADRRRHRMDHPSNQHHLHEHKRHKQINTISSSDDEFKFPAVTSSMARLTRVQVRSMDQTVNETAYQTSVEIGGHVFSGILYDQGPDQQSFNNIDPLDQQQNLNLFSSNSIHTGDDGAAATGSHRRLLFPPPHPLPSFRPGMPY
MaSRS09	MATAPSNNSTAKVGTLGLTNSPVASSAPKSQRGQNKPKCKQCGNVARSRCPYEQCKSCCSKNQNPCPIHVLKASTIPDNTPSSGAAPLDRKSFEPPPSVSAGRVASLRQLSNSFAQFNNLHLSLRSKKPLTRKDAAAINEWRFSKLKEYKERNIEVENEAFDRYMQNVDLLEEVLSVKHSDENVSPASEANPTPTENDEVMINSNNEVMNPGLKLQLRSNSTRSDGVRVRIRKIVDEGLKKLKKCAEDGDSNNEQIDEVSESSNKRKRTEKLSAISDLMDKINKARSEEDLQSCLEVKLQLFNSDEDSAMVQLTDNEMHQNQTAEGDVVPAKELDYSLPKLVGSSEIDQETLNTIDKHFASLEYVEQL
MsSRS01	MAGLFCLGRKEDQKEDKLDYYSNKELLLRNEEIYNNKGLEIWPQQSLNIYNAFGAGHSSSSRNSSFDECERRFGIMRRSGGMNCQDCGNQAKKDCIHLRCRTCCKSRGFQCQTHVKSTWVPAAKRRERQQHLSALPFRRRDHGDNYKRHTEINQGLELGQFPPEVSSPGVTFRCVRVSSLDGPDHEQCAYQTAVNIGGHVFKGILYDQGPPNLYTSIAPIEGSSGGGHHQPQQLDFMTATATTATTSSIPFDPSLYSAPLNAFMAAGTQFFHPQHPN
MsSRS02	MAGLFSLGGGGRGNQGEESQQQGHIPPQETLFWYNKNDDVSSYNRGNLELWNQHQQQQHQQHHQQQQQQDDMHAARPFFPRDLYGPGVGLGVGPSRVSSDDHEHQSSSRSAAFTMAMRSSSSAEGISCQDCGNQAKKDCPHMRCRTCCKSRGFQCQTHVKSTWVPASRRRERQQQLSSSPLQRDISKRPRDGSNALVSTRNFPSGLEEANFPAVVSSPAEFRCVRVSSIDDADDRYAYQTAVNIGGHLFKGILYDFGPESSTNNNSNNSNYNNSNYMIGETSGEGGVGVAQPLNLITDSDTTVVASSGALVDPSSLYSAPINAFMTASGTQFFPRPRS
MsSRS03	MAGLFSLGGGGRGNQGEESQQQGHIPPQETLFWYNKNDDVSSYNRGNLELWNQHQQQQHQQHHHQQQQQQDDMHAARPFFPRDLYGPGVGLGVGPSRVSSDDHEHQSSSRSAAFTMAMRSSTSAEGISCQDCGNQAKKDCPHMRCRTCCKSRGFQCQTHVKSTWVPASRRRERQQQLSSSPLQRDISKRPRDGSNALVSTRNFQTGLEEANFPAVVSSPAEFRCVRVSSIDDADDRYAYQTAVNIGGHLFKGILYDFGPESSTNNNSNNSNYNNSNYMIGETSGGGGVGAAQPLNLITDSDTTVVTSSGALVDPSSLYSAPINAFMTASGTQFFPRPRS
MsSRS04	MAGLFSLGGGGRGNQGEESQQQGHIPPQETLFWYNKNDDVSSYNRGNLELWNQHQQQQHQQHHQQQQQQQDDMHAARPFFPRDLYGPGVGLGVGPSRVSSDDHEHQSSSRSAAFTMAMRSSSSAEGISCQDCGNQAKKDCPHMRCRTCCKSRGFQCQTHVKSTWVPASRRRERQQQLSSSPLQRDISKRPRDGSNALVSTRNFQTGLEEANFPAVVSSPAEFRCVRVSSIDDADDRYAYQTAVNIGGHLFKGILYDFGPESSTNNNSNNSNYNNSNYMIGETSSGGGVGVAQPLNLITDSDTTVVASSGALVDPSSLYSAPINAFMTASGTQFFPRPRS
MsSRS05	MRRSGGMNCQDCGNQAKKDCIHLRCRTCCKSRGFQCHTHVKSTWVPAAKRRERQQHLSALPFRRRDHGDNYKRHTEINQGATSLPCPQPPIPTTGLELGQFPPEVSSPGVTFRCVRVSSLDGPDHVQCAYQTAVNIGGHVFKGILYDQGPPNLYTSIAPIEGSSGGGHHQPQQLDFMTATATTATTSGIPFDPSLYSAPLNAFMAAGTQFFHPQHPN
MsSRS06	MAGLFSLGRTEEENQQNNNPTTEFWYNKNDDSVVSNSYRGFEIWNQHQQHLFSLQQPQQQQQQQQQDLYSSGVVLGVGPTRVCSSDENRSTVFVGSGSGGISCQDCGNQAKKDCPHMRCRTCCKSRGFDCQTHVKSTWVPAARRRERQQQQLSAPKSSQQHGERDLNNNNSSLACTRLPTNPSLTLPSAGLLEEMNFPAVVNSPAEFRCVRVSSVDENEEEYAYSTAVNIGGHVFRGILYDYGPDHGNNSYNMATGNASNSSGTLLEGVAQPLNLISSVPDATAVGEIVDPSSLYPAPLNSFMPSSGTQFFPHPRS
MsSRS07	MRSSSGGLGGGGMNCQDCGNQAKKDCPHLRCRTCCKSRGFQCQTHVKSTWVPAAKRRERQQQLTSLQQQNQQQQQQFHSRRHRENQNDPSGASGSLTCTPVPITTTGLELGNFPPELNSPAVFRCVKVSAMDAQDERYAYQTAVNIGGRVFKGILYDQGLEGSYTSPNAAAGGGEGSSGGGSGGEGNQQNLITTTTTNVNNPFEYSSLYPAPLNAFMAGTQFFPPPRS
MsSRS08	MRSSSGGLGGGGMNCQDCGNQAKKDCPHLRCRTCCKSRGFQCQTHVKSTWVPAAKRRERQQQLTSLQQQNQQQQQQFHSRRHRENQNDPSGASGSLTCTPVPITTTGLELGNFPPELNSPAVFRCVKVSAMDAQDERYAYQTAVNIGGRVFKGILYDQGLEGSYTSPNAAAGGGEGSSGGGSGGEGNQQNLITTTTTNVNNPFEYSSLYPAPLNAFMAGTQFFPPPRS
MsSRS09	MRSSSGGLGGGGMNCQDCGNQAKKDCPHLRCRTCCKSRGFQCQTHVKSTWVPAAKRRERQQQLTSLQQQNQQQQQQFHSSRRHRENQNDPSGASGSLTCTPVPITTTGLELGNFPPELNSPAVFRCVKVSAMDAQDERYAYQTAVNIGGRVFKGILYDQGLEGSYTSPNAAAGGGEGSSGGGSGGEGNQQNLITTTTTNVNNPFEYSSLYPAPLNAFMAGTQFFPPPRS
MsSRS10	MRSSSGGLGGGGMNCQDCGNQAKKDCPHLRCRTCCKSRGFQCQTHVKSTWVPAAKRRERQQQLTSLQQQNQQQQQQFHSSRRHRENQNDPSGASGSLTCTPVPITTTGLELGNFPPELNSPAVFRCVKVSAMDAQDERYAYQTAVNIGGRVFKGILYDQGLEGSYTSPNAAAGGGEGSSGGGSGGEGNQQNLITTTTTNVNNPFEYSSLYPAPLNAFMAGTQFFPPPRS
MsSRS11	MAGLFSLGRTEEENQQNNNNPTTEFWYNKNDDSVVSNSYRGFEIWNQHQHQQHLFSLQQPQQQQQQQDLYSSGVVLGVGPTRVCSSDENRSTVFVGSGSGSGGISCQDCGNQAKKDCPHMRCRTCCKSRGFDCQTHVKSTWVPAARRRERQQQQLSAPKSSQQHGERDLNNNNSSLACTRLPTNPSLTLPSAGLLEEMNFPAVVNSPAEFRCVRVSSVDENEEEYAYSTAVNIGGHVFRGILYDYGPDHGNNSYNMATGNASNSSGTLLEGVAQPLNLISSVPDATAVGEIVDPSSLYPAPLNSFMPSSGTQFFPHPRS
MsSRS12	MAGLFSLGRTEEENQQNNNNPTTEFWYNKNDDSVVSNSYRGFEIWNQHQHQQHLFSLQQPQQQQQQQDLYSSGVVLGVGPTRVCSSDENRSTVFVGSGSGSGGISCQDCGNQAKKDCPHMRCRTCCKSRGFDCQTHVKSTWVPAARRRERQQQQLSAPKSSQQHGERDLNNNNSSLACTRLPTNPSLTLPSAGLLEEMNFPAVVNSPAEFRCVRVSSVDENEEEYAYSTAVNIGGHVFRGILYDYGPDHGNNSYNMATGNASNSSGTLLEGVAQPLNLISSVPDATAVGEIVDPSSLYPAPLNSFMPSSGTQFFPHPRS
MsSRS13	MAGLFSLGRTEEENQQNNNNPTTEFWYNKNDDSVVSNSYRGFEIWNQHQHQQHLFSLQQPQQQQQQQDLYSSGVVLGVGPTRVCSSDENRSTVFVGSGSGSGGISCQDCGNQAKKDCPHMRCRTCCKSRGFDCQTHVKSTWVPAARRRERQQQQLSAPKSSQQQHGERDLNNNNSSLACTRLPTNPSLTLPSAGLLEEMNFPAVVNSPAEFRCVRVSSVDENEEEYAYSTAVNIGGHVFRGILYDYGPDHGNNSYNMATGNASNSSGTLLEGVAQPLNLISSVPDATAVGEIVDPSSLYPAPLNSFMPSSGTQFFPHPRS
MsSRS14	MVGNNNRKIEIEKVVIEFSHSFTAIAHFEKAKLTVVVVATITAPTATAAEAETTRKSSENNNSRTIRLTFVATTRRLPSDSGAFADWAATNSSTTLRAAAPEDLSLGFNAGPTAGNAGASTGPTTGLYNSSRSINYGPEMGMFVVAPSSFHHHHHNNHEAALMSDPHSLNPATALGVGVIPLLTASPCLENENMLNNRRNQQGIQFWHEQHHHHHQQQQQQQQSPHSHYLKKQQGFLDHHSTSPTNLVHGTGGLTGSGTSSGGGTTTCQDCGNQAKKDCSNRRCRTCCKSRGFDCPTHVKSTWVPAARRRERLSSTATTTVVAGGGSSGSTSGAKKPRLIASQTTSHTSTSNTTPPRSFDTTSSHQDAGFKDSMPGQVRAPAVFKCVRVTSVDDGKDEY…
MsSRS15	MRVPPPETPELPPDPPPDYIIHLALMSDPHSLNPATALGVGVIPLLTASPCLENENMLNNRRNQQGIQFWHEQHHHHQQQQQQQQQSPHSHYLKKQQGFLDHHNTSPTNLVHGTGGLTGSGTSSGGGTTTCQDCGNQAKKDCSNRRCRTCCKSRGFDCPTHVKSTWVPAARRRERLSSTATTTVVAGGGSSGSTSGAKKPRLIASQTTSHTSTSNTTPPRSFDTTSSHQDAGFKDSMPGQVRAPALFKCVRVTSVDDGKDEYAYQAVVKIGGHVFKGFLYDHGVENREVYPNLSELHLGGGGNNNGGANRNGVSSSSPMMDPSHDVYAAASSGGGGLLGGSAYGNQIN
MsSRS16	MNERNKKMMREENVVATTRRLPSDSGAFADWAATNSSTTLRAAAPEDLSLGFNAGPTAGNAGASTGPTTGLYNSSRSINYGPEMGMFVVAPSSFHHHHHHHNNHEAALMSDPHSLNPATALGVGVIPLLTASPCLENENMLNNRRNQQGIQFWHEQHHHHQQHQQQQQSPHSHYLKKQQGFLDHHNTSPTNLVHGTGGLTGSGTSSGGGTTTCQDCGNQAKKDCSNRRCRTCCKSRGFDCPTHVKSTWVPAARRRERLSSTATTTVVAGGGSSGSTSGAKKPRLIASQTTSHTSTSNTTPPRSFDTTSSHQDAGFKDSMPGQVRAPALFKCVRVTSVDDGKDEYAYQAVVKIGGHVFKGFLYDHGVENREVYPNLSELHLGGGGGGNNNGGANRNGVSS…
MsSRS17	MNERNKKMMREENVVATTRRLPSDSGAFADWAATNSSTTLRAAAPEDLSLGFNAGPTAGNAGASTGPTTGLYNSSRSINYGPEMGMFVVAPSSFHHHHHHHNNHEAALMSDPHSLNPATALGVGVIPLLTASPCLENENMLNNRRNQQGIQFWHEQHHHHQQHQQQQQSPHSHYLKKQQGFLDHHNTSPTNLVHGTGGLTGSGTSSGGGTTTCQDCGNQAKKDCSNRRCRTCCKSRGFDCPTHVKSTWVPAARRRERLSSTATTTVVAGGGSSGSTSGAKKPRLIASQTTSHTSTSNTTPPRSFDTTSSHQDAGFKDSMPGQVRAPALFKCVRVTSVDDGKDEYAYQAVVKIGGHVFKGFLYDHGVENREVYPNLSELHLGGGGGGNNNGGANRNGVSS…
MsSRS18	MCPEVVNLPKKGVITEEENHGKMAMMESEENGVYGSEYRVCQDCGNRAKKDCVFRRCRTCCKGRGYDCSTHLKSTWIPSTRRREREVEMFAGGGGGGGGGDGEGCSGVKRQKGLLGSSQNAAATSHSSNSNDAGFKEGLPGHVHAPAVFRCHRVTAIGNGEDEFAYLATVHISGHVFKGFLYDHGVDGKNPMPCVSELQLGNNCSGKNGECSSAIGVPNNNAYPASAS
MsSRS19	MNMLGLRDLVLIAQTPSSLHNQQNQTISSDHNPNIPLPSSSALSVGLGIFPLLTTTHPHHQNPNNNNYNENIHQDSSFWNLKMCQPQQVMMMNSSRKRVEEEEQEDDVRNKNLMMMGCEENGEFRVCQDCGNRAKKDCSYKRCRTCCKGRGFDCSTHVKSTWIPASMRRDRSMMVAEGGDSDGGASSGTKRQRILISSSQNNAAANSHSSSSNAATRTRSLSLDITSSCHQDPGFKQTLPRYVRAPAVFKCHRVSAIGNGEDELAYLATVNISGHVFKGFLYDQGVDDKNETMPCVSELQLGSNGSGKSNRECSSSAIEVQTNAYPASAC
MsSRS20	MNMLGLRDLVLIAQTPSSLHNQQNQTISSDHNPNIPLPSSSALSVGLGIFPLLTTTHPHHQNPNNNNENIHQDSNFWNLKMCQPQQVMMMNSSRKRVEEEEDDVRNKNLMMGCEENGEFRVCQDCGNRAKKDCSYKRCRTCCKGRGFDCSTHVKSTWIPASMRRDRSMMVAEGGDSDGGASSGTKRQRILISSSQNNAAANSHSSSSNAATRTRSLSLDITSSCHQDPGFKQTLPRYVRAPAVFKCHRVSAIGNGEDELAYLATVNISGHVFKGFLYDQGVDDKNETMPCVSELQLGSNGSGKSNRECSSSAIEVQTNAYPASAC
MsSRS21	MNMLGLRDLVLIAQTPSSLHNQQNQTISSDHNPNIPLPSSSALSVGLGIFPLLTTTHPHHQNPNNNNENIHQDSSFWNLKMCQPQQVMMMNSARKRVEEEEDDVRNKNLMMGCEENGEFRVCQDCGNRAKKDCSYKRCRTCCKGRGFDCSTHVKSTWIPASMRRDRSMMVAEGGDSDGGASSGTKRQRILISSSQNNAGANSHSSSSNAATRTRSLSLDITSSCHQDPGFKQTLPRYVRAPAVFKCHRVSAVGNGEDELAYLATVNISGHVFKGFLYDQGVDDKNETMPCVSELQLGSNGSGKSNRECSSSAIEVPTSAYPASAC
MsSRS22	MNMLGLRDLVLIAQTPSSLHNQQNQTISSDHNPNLPLPSSSALSVGLGIFPLLTTTHPHHQNPNNNNENIHQDSSFWNLKMCQPQQVMMMNSSRKRVEEEEDDVRNKNLMMGCEENGEFRVCQDCGNRAKKDCSYKRCRTCCKGRGFDCSTHVKSTWIPASMRRDRSMMVAEGGDSDGGASSGTKRQRILISSSQNNAAANSHSSSSNAATRTRSLSLDITSSCHQDPGFKQTLPRYVRAPAVFKCHRVSAVGNGEDELAYLATVNISGHVFKGFLYDQGVDDKNETMPCVSELQLGSNGSGKSNRECSSSAIEVPTSAYPASAC
MsSRS23	MADAGFKEGLPGHVHAPAVFRCHRVTAIGNGEDEFAYLATVHISGHVFKGFLYDHGVDGKNPMPCVSELQLGNNCSGKNGECSSAIGVPNNNAYPASAS
MsSRS24	MCPEVVNLPKKGVITEEENHGKMAMMENEENGVYGSEYRVCQDCGNRAKKDCVFRRCRTCCKGRGYDCSTHLKSTWIPSTRRREREVEMFAGGGGGGDGEGCSGVKRQKGLLGSSQNAAATSHSSNSNGTTPKSFATSSCHQDAGFKEGLPGHVHAPAVFRCHRVTAIGNGEDEFAYLATVHISGHVFKGFLYDHGVDGKNPMPCVSELQLGNNCSGKNGECSSAIGVPNNNAYPASAS
MsSRS25	MYSTQLGKEEVLKGLKCQDCGNQAKKDCAYSRCRSCCKNKGFHCQTHIRSTWIPADRRRHRMDHPSDQHHLHEHKRHKQINTISSSDEFKFPAVTSSMATLTCVQVRSMDGTVNETAYQTSVEIGGHVFSGILYDQGPDQQSFHTIHSLDQQQNLNLFSSNAIHTGDDGASASATIGATASHRRFLFPPPHPLPSFRP
MsSRS26	MWTPNPGFKQTLPRYVRAPAVFKCHRVSAIGNGEDELAYLATVNISGHVFKGFLYDQGVDDKNETMPCVSELQLGSNGSGKSNRECSSSAIEVPTSAYPASAC
MsSRS27	MPQQQQQPQNNEVQENPSNNNNFWNLRMCPEVVNLPKKGVITEEENHGKMAMMESEENGVYGSEYRVCQDCDAGFKEGLPGHVHAPAVFRCHRVTAIGNGEDEFAYLATVHISGHVFKGFLYDHGVDGKNPMPCVSELQLGNNCSGKNGECSSAIGVPNNNVYPASAS
AtSRS01	MAGLFYLGGRDHNKQDHHQEKDHNEDKSNNYLYLYKDEIYNNNKGFEIFPPQYFQQQQQQNHAAAPTNLYSFGMVPSGGNINNNRSTNRSLYFNVVSDHEPVRSSTGGFTVTRQGNMNCQDCGNQAKKDCPHMRCRTCCKSRGFDCQTHVKSTWVSAAKRRERQAQLAVLPAKRIRDANSRGGGDDDDDDKEDEKNDSCGGGSALACTRVVNASSSGLETSHLPPEISSPAVFRCMRVSSIDDEDEEYAYQTAVSIGGHVFKGILYDQGPSSDHHRYSSSLNGETSHQHHLNLMDSTPSAATTNAVTAVNTNNGSIDPSSLYTAVATPFNAFVAGGTPFFASSRC
AtSRS02	MATSSPSLSNNGLSSVVTPPKTLRGLNKPKCIQCGNVARSRCPFQSCKGCCSRAENPCPIHVLKVASTSGEKTQAPSTPSSEQKATEGTPGSTTRVSSIRQLSSNFAQFNNLNASSRQRKPLTIKDAQALNEWRFTKLKEYRDRNIEVENEAFDRYMSNVNLLEEAFSFTSVPDEESHGTAAPEQNKEENIVSELKLRLRSNSARTESFKKRIAETVKAGLVKLKRLDLGSSSDDQDDIKRRVKRKKWEEKGSALNEIIDKLNKARTEEDLKSCLEMKSKLCGQVSPTAASEKNKIFPGVVRKVEMSEEALQKIAENLQSFDKVGML
AtSRS03	MAGFFYLGGRDNNSNNNKQDHHQVDKDHHHQDKSNYLYLYKDEIYNNNKGFEIWPPQYFQQQEHQQQQQQQQHASAPANFYSFGMVPSGSSSNNNNNRSRSLYFNVVSDHEPGGFTVTRQGGMNCQDCGNQAKKDCPHMRCRTCCKSRGFHCQTHVKSTWVPAAKRRERLAQLASLQHHSASSRETQNAKRLREASGGDNNDDKDHSGGGGSALANTRVVNANSNSGLEVSQHLPPEVNSPAIFRCVRVSSIEEDEDDQAYAYQTAVNIGGHIFKGILYDQGPEHQDNHHLNLLASTATTTNVEETATKTVTGNNNNGLMLDPSSLYPAQLNSFIAGTPFFTPPRS
AtSRS04	MSNFEMAGTGSSRNNEEDNQQNTNWVWYKHTNNNLSTSHNNQIWQQPSLDLYPGQIDVCDMTTSSRSLTISCQECGNQAKKGCTHGRCRTCCKSNGLHCPTHVRSTWIPIAKRRERQQQLQTPTSNPTGGSGRVGKYRDINQHATLDSSGLEMGETRFPDEVSSDALFRCVRMSGTDDGEGQYAYQTTVGIAGHLFKGILYNQGPENKSMRSTQFYENPPRS
AtSRS05	MMMIMGRKCEDCGNQAKKDCVYMRCRTCCKSKAFHCQTHIKSTWVPAYRRSHHKHQSQPLSTSIPKGVQIHTTPGHFPAELSSLADFRCVKVSSIDDGKEQYAYQTTVNIGGHVFRGILHDQGLHKVMVDHHYNKNSNNHQELLTPSTSSCPLKITSPFTDFMFGTRFSSVLRR
AtSRS06	MAGFFSLDGGGGGGGGGGNNQEDHRSNTNPPPPVSEAWLWYRNPNVNANANTNVNANAPSSSNAALGTLELWQNHNQQEIMFQHQQHQQRLDLYSSAAGLGVGPSNHNQFDISGETSTAGAGRAAAMMMIRSGGSGGGSGGVSCQDCGNQAKKDCSHMRCRTCCKSRGFECSTHVRSTWVPAAKRRERQQQLATVQPQTQLPRGESVPKRHRENLPATSSSLVCTRIPSHSGLEVGNFPAEVSSSAVFRCVRVSSVEDGEEEFAYQTAVSIGGHIFKGILYDLGPGSSGGGGYNVVAAGESSSGGGGAQQLNLITAGSVTVATASSSTPNLGGIGSSSAAAATYIDPAALYPTPINTFMAGTQFFPNPRS
AtSRS07	MLGLRNIILLSPPPTQITRPSLPPVNFAAVEDNNTVGEKVCRDCGNRAKKECLFERCRTCCKSRGYNCVTHVKSTWIPSSATRSSSSPSERKKKLKIDKQSSPNVSLLPTTTSRQERGFREGLPGKIEAPAVFKRTRVTAISNNEQAEIGYQATVTISGHIFKGFLHYYGVDHNKAFPCLSQK
AtSRS08	MAGIFSLGGNNNNNGDEEEENQQQQKTNWVWYRSNANTNNINPSSSQQVWQIPPEQMLMHHHSHPQQQSLDLYPGHQIDVSDLATSSRSITISCRDCGNQAKKDCTHMRCRTCCKSRGFDCSTHVRSTWIPVARRRERQQQLHMSTSGGGGGSGSGGAGGGGSSIPKRHRDPTLPGTSSSSRLPSHSAGLEMGEASFPGEVSSDALFRCVKMSGVDDGGDGQYAYQTTVNIGGHLFKGILYDQGPESSYMSGGSGGSDHQSSSAGGGGGGHPFNPPVVTDGGGGVSSAMFVDPNSGGYYSSNMTTSVFMPPGTQFYQNPPRS
AtSRS09	MGMVGLRDVFLVAPAYHHQNAGVISGSDHMNSNAAAAAALGVGVIPLLTAGTPQQNVEDSDINFLGNNRRWQNNNNNHETQYLHFKSTNQTTVGTSSNNSGSGSGASGTATCQDCGNQAKKECKQRRCRTCCKSRGFDCSTHVKSTWVSAARRRERQVMPTGANPTAGSSLSTSSGTKKPRIVGSQQQQQQQATSHTSTSNTPPQSFETSSSRQDGGGSREAWPGQVRAAAVFKCVRVTAVEDGDDEYAYQAVVKIGGHVFKGFLYDQGLEPKEGFPSMSDLHLGGSANNHNGVSASAPILDPPNVVYGGGGGSGGGFYS
AtSRS10	MDMNMEKIFEDSVPCRVRAKRGCATHPRSIAERAAMMMIRSGGSGGSGGVSCQDFGNQAKKDCSHMRCRTCCKSRGFECSTHVRSTWVPATKRRERQQQLATVQPQTQLPRGESVPKRHRENLPATSSSLVCTRIPFHSGICHCNVKYLFMCIYICLLLYGREIYNEMQAAFL
AtSRS11	MAGFFSLGHGGGGNTPDNHRTNTNNPSSSGTESWLWCRNPNSNADGGEAGPSYKGTLELWQHPNNQEIIFQQQQQQQQRLDLYTSAAGLGVGPSNRSLIETSGGALMMMRSGSGSGGPSCQDCGNQSKKDCSHMRCRTCCKSRGLDCPTHVKSTWVPAAKRRERQQQLSTGQQPQQLGGSVPKRQRERIPARSTSMAYTRIPSNNTSGLEVGNFPPEVSSSAVFRCVRVSSVDDEEEEYAYKTAVSIGGHVFKGVLYDQGPAERSSSGGGSQPLNLITAGPSASSSSPNVSCNNGVVGSTSDHYIDPASLNYPTPINTFMTGTHFFSNSRS
CqSRS01	MGMFVVAPATSFQQHESSLMLDHHHHHSHHHGGEMNGGNNAATALGVGVGVGVIPLFNAGPCLNVAGTGETGGSNNNALDGNDSFMSRNHRAGAIQLWQAQQQMGGGSPNYPKKSINFDPTGPNLLHSSSSAMGCGGGSGALTCQDCGNQAKKDCIHRRCRTCCRSRGFDCSTHVKSTWVPAARRRERQMMGVPGAAGTHGTGGGSVGGGGGASSGSTSGAKKPRLISSQNTATTSHTSTSNTPPRSFETSSSHQDASFKDSLPGQVKAPAVFKCVRVTAVDDGEDEFAYQAVVKIGGHVFKGFLYDQGVEPRDGFPNLSELHLGGAASSSAGRNGGASSSSPLLDPSDVYGASGGAGLLGGSSYGNTMN
CqSRS02	MGCGGGSGALTCQDCGNQAKKDCSHRRCRTCCRSRGFDCSTHVKSTWVPAARRRERQMMGVPGAAGTHGTGGGSVGGGGGGASSGSTSGAKKPRLISSQNTATTSHTSTSNTPPRSFETSSSHQDASFKDSLPGQVKAPAVFKCVRVTAVDDGEDEFAYQAVVKIGGHVFKGFLYDQGFEPRDGFPNLSELHLGGGAAASSSAGRNGGASSSSPLLDPSDVYGASGGGGLLGGSSYGNTIN
CqSRS03	MAAATSSPVLSNNGSETSVLKPNSTLADRGGASPNSTIPEQQPNEAAAPGPQSKATSLRQLSSTFSQFNNVHIPVRSRKPPTRKEALITNEWRFAKLKEYKEGNIEAENVAFNRYMQNISLLKEVFNVNSERPDENGSMVSNPPTTSGERMEIISETKVMLRSNPVRIDAFRKRIRQTIDQGLEKLQKCNSIDVPSNLDNEDDPAPKVAKNWWSEKTSPLTELNYKLDKARNEEDLKHCIKMKSKITGQQKLSSGKKTKNFEVLEEQTIQNNLPSAQESDVSLKLVRTTEIDQDALNRMDSRFSSLEEIEDL
CqSRS04	MAEFFSLGTGSSAGNNNNITYRNEQIHGYQQHETKVSSEELWQHLPYSQLRIAPTEEGGDETTRSGLMMMRMTSTSSGAGNISCQDCGNQAKKDCVYMRCRTCCKSRGFDCATHVKSMEVGNFPAEVSSSAVFRCVRVSSVDETDDEYAYQTAVNIGGHVFKGILYDHGVDHSHQVNTPSPNYGAGETSSGANLAASMAPPTSISAMPTSSSSLPVGYLDPSYYPLPLNTYLGPGTPFFPNPRP
CqSRS05	MAEYFSLGTGGNNNKNINYRNEQIPNNNNNYQQHENKLSTEELWQHLPCSELRIAPTEDGGDETTRSGLMMMRMSSTSGAANISCQDCGNQAKKDCVYMRCRTCCKSRGFDCATHVKTGMEVGNFPTEVNSSAVFRCVRVSSVDETDDEYAYQTAVNIGGHVFKGILYDHGVDHSHQVNTPSPNYGAAETSSGANLAASMGVPASISAMPTSSSSPPVGYLDPSYYPLPLNTYLGPGTPFFPNPRP
CqSRS06	MDHYNQYLPLPLSLSNIHHHSPTSAGLEGGNFPAEVNSSATFRCIRVSSEDNVVDQYAYQTSITIGGHVFKGVLYDQGPTTARRGGEASSIATSDHHPFNITGTATSMAAGTHPNIYHPASLYSAPSFNAFLPVCSTNKIELD
CqSRS07	MMRSSVGIGGEKRTRENRSNSRVLTAANTTAGLEVGNFPPEVNSPAVFRCVRVSPMDDPDEQFAYQTAVNIGGHLFKGILYDQGPETRYGGGESSSGGRSQQHSLMLTAATTTTDLMGTVGSGSTNNNTTTATATASLLDPMGTNNNSSIYPTPINAFLAGTQFFPPPRS
CqSRS08	MEEIVNMEYFWQAGDDDGAKEDDEENEPTNDVIKNLDYDGMKCSRVSDLGQNHDVDLSKFGDDYHEKPDVFFEFSDGSNLNFHGYVHDAAADDRMIKSGKNSFGKMAKSKKSARVFTRPGCVRGLEGGNFPAEVNSSATFRCIRVSSEDNVVDQYAYQTSITIGGHVFKGVLNDQGPTTARRGGEASSIATSDHLPFNITGTATSMAGGANIYHPPSLYSAPSFNAFLPALPSGFLCSQIANLDTK
CqSRS09	MAAATSSPVLSNNGSETSVLKPNSTLADRGGASPNSTVPEQQPNEAAAPGPQSKAASLRQLSSTFSQFNNVHIPVRSRKPPTRKEALITNEWRFAKLKEYKEGNIEAENVAFDRYMQNISLLKEVFNVNSERPDENGSMVSNPPTTSGERMEIISETKVMLRSNPVRIDAFRKRIRQTIDQGLEKLQTCNSIDVPSNLDNEDDPAPKVAKNWWSGKTSPLNELNFKLDKARNEEDLKHCIQLKSKITGQQKLSSGKKTENFEVLEDQIIHNKLPSAQEYDVSLKLVRTTEIDQDALNRMDSRFSSLEEIEDL
CqSRS10	MMRPSVGIGGEKRTRENRSNSRVLTAANTTAGLEVGNFPPEVNSPAVFRCVRVSPIDDPDEQFAYQTAVNIGGHLFKGILYDQGPETRYGSGGGGGESSSGGRSQQHGLMLTAATTTTDLMGTVGSGSTNNNATTATATASLLDPMGTNNSSIYPTPINAFLA
SoSRS01	MIFHWASXAVTAASAASLWPTSSRVGYGLPPEMGMFVVAPATSFQHESSLMLDGPHHHHHHHGHGGGGGNNAATGLGVGMGVGVIPLFNAGPCLNVAGGGGGGGGGGEGGGGGGGNLDGHDSFMGRNRTGAMQLWQTQQQQMNNYPKKSINFDPNGLGSSFLHSPPPSSAVGCGGNLTCQDCGNQAKKDCSHRRCRTCCRSRGFDCSTHVKSTWVPAARRRERQMVGVVSGAAGTHGTGGGSVGGGGGGGGGASSGSTSGAKKPRLISSQNTATTSHTSTSNTPPRSFDTSSSHQDASFKESLPGQVRPPAVFKCVRVTAVEDGEDEFAYQAMVKIAGHVFKGFLYDQGVEPRDGFPNLSELHLGGGSGGGGGSSGGGGGGRNGGGASSSSPLLDPSDV…
SoSRS02	MRSSSGGSSSTNTTSCQDCGNKAKRDCEHTRCRTCCKSRSFQCATHVKSTWVPVARRRARQRQHHQQHPQLRLSATSLDHFNQYLPLPLSLSNIHHHTPTSAGLEGGNFPAEVNSSATFRCIRVSSEDNVVDQYAYQTSISVGGHVFKGVLYDQGPTTALVTTTSDHHPFNISASTVTVAATHPGGGGENLYHPPSLYSGPSFNAFLPGMQFFPHPRP
SoSRS03	MAATATSSPVLSNNGSETSANTGISTPPPPSATPPAAVKSPGLPTIMLQRPEPPKNLRGLNKPKCIKCGNVARSRCPYQSCKSCCSKAQNPCHIHVLKPNSTLADRGASTNSTVPELQPNEAATPGPQSKAASLRQLSSTFSQFNSVNVSVRSRKPLTRKEALTINEWRFAKLKEYKEANVEAENEAFDRYMQNISLLEEVFNVNNSEMPESDENGSLVSTSGERMEIISETKVMLRSNPIRTDAFRKRIRETIDQGLIKLQKTNSIDEPSNNLDNNEDDPVPKEDKSLWSELNFKLNKARNEEDLMVCMQKKSKITGQEKLSSGNKTENTDLDSALESAVSLKLLKSSNNPSSPSLKSHLRSVVIAAHLPPDQRQTAVPLGHHLRTPDLHRTTHFRRS…
SoSRS04	MAAFFSLGTPGSSGSQNPQNNNNNNNNNSNNNNNTSSVPSDNQVQNSWVHTSNNNNNPGLVVYSRNNSEEIYPKGSFEIWQQYVQVHHHHHVPKLHLHQDYHHHHHHQHQHQQHVFLGESQPSVVVGPSSAAPSSRRIFGFDEYPNNNDNNSNNNNNNNNNTVLSSGSGSGRSSSGFRQLGVGSGSGSGGMNCQDCGNQAKKDCVHLRCRTCCKSRGFDCSTHVKSTWVPAAKRRERQQQLTSLQPQQQQQQQQQTQQMMRSSGGFGSGGEKRTRENRSSSRVLAHAATTTTTTTTAAGLEVGDFPSELNSPAVFRCVRVSALDDPDEQFAYQTAVNIGGHIFKGILYDQGPETRYGGESSSEGRAQQHGLMLPAATTTTDLMGTVGGGSINNATTASL…
SoSRS05	MSGFFSLGTGTENGREINDNNNITYRNEQIIPSSELWQQLPYESARSVDANNNSNNNNRYNLMMMRMSSSSGGGGGGGSGSGSGSGGGNISCQDCGNQAKKDCVYMRCRTCCKSRGYDCTTHVKSTWIPATIRRERHHKLVQHPDPPPQQPPQQEEQQHQHQQQQYLGVTPKRSRRENCSTSSLVCTQLPFSGTTNTNNTVGMEVGNFPAEVSSSAVFRCVRVSGVDDTEDEYAYQTAVNIGGHVFKGILYDQGPDQPRQGSNPTPTPPNYGGGGGGGGGESSSAARGTTTTTSVGGPTIGYNLDPSFYPLPLNTYLPPGTPFYPNPRP
ZmSRS01	MAGFPLGGGGHGRGDHHHPHVNPSSGSGSDSAAAAYLYTAAAAPRGGFQLWPPHPAQEHHHHFYAPNIIRFADDPAAGSSRGGRGSASGAGAGTISCQDCGNQAKKDCVHMRCRTCCKSRGFDCPTHVKSTWVPAAKRRERQQQQATGAAEPSKRHRDAATGAQPSSTTATTTSSGEQQQMAVVAERFPREVSSEALFRCVRLGPVDEPDAEVAYQTSVSIAGHVFKGILHDVGPEPSTVAAGGGFRHATEGSSPSTAAAGEGSVVGPVSSSAVVMDPYPTPGPYGAAHFFHGHPR
ZmSRS02	MAGFPLGGGGHGRGDHHHHHHPHVNPSSASGSDSATAAAYLYTAAAPRGGFQLWPHHPAEEHHHHFYAPNIIRFADDPFAGSSRGGRGSDAFVAAGAGTISCQDCGNQAKKDCVHMRCRTCCKTRGFDCPTHVKSTWVPAAKRRERQQQVTEPSKRHRDATVGAQPSSTTATTTSSGEQQQMAVAAERFPREVSSEALFRCVRLGPVDEPGAEVAYQTSVNIAGHVFKGILHDVGPDPSSSVAAGGGGFRHATDGSSPGTAGEGSVAGAGPVSSSAVVMDPYPTPTTPGPYGGSHFFHGHPR
ZmSRS03	MRQAAAMNYGMADVGMVVVAPAASFHHTHHHHHHHEAAAAAAAAAAASGDPIFPLLSGGPCVLDPDKSASASAIQFWQQQPPPPSSPAAAAGANPNPSASPFAYLKKPLPMLDAGAGSSGSGATTCQDCGNQAKKDCGHNRCRTCCKSRGFDCNTHVKSTWVPAARRRERQQLAASGSASSSPATASAAAVAASASASASKKPRLLSSQTTTSHTSTSNATTPRSFDTTSSHQDASFRDSLPRQVRAPAVFKCVRVTSIEDGEDEYAYQATVTINGHLFKGFLYDQGPDDGRHAATSNDDCTAGGVPNISELHLGAASGSGAGTGTSMSMAPPTGLYGGGGGGHHPHILGGSSSYGNTMN
ZmSRS04	MAGFPLGGGSHTQSRDAPASSVPPVHPSDAASFLYAARAGAGLQLWQQQQQHPFYNSNIIRFSDDPPGAAPSLTGAASPSSPSRGPRAGGGSGGGGGVSCQDCGNQAKKDCVHQRCRTCCKSRGFACSTHVKSTWVSAAKRRERQQQLAALAASAGDTAAAAGPSRDPTKRPRARLSVATPTTTSSGDQQMVTVAERFPREVSSEALFRCVRLGPVDRAEAEVAYQTTVSIGGHVFKGILHDVGPRSLPAAGGGAAAAAIEYYFRHAADGSPPSTTGAAGEACGAGGVGNVVVSSAVVMDPYPTPGPYTAFLPGAPFFPGHPRQ
ZmSRS05	MAGFSLRGGGGGRGGDRGGDHPIGADSLFLYARGAAAAAADTAASGGGGGGGIGFQLWHPHQQATAAAVPHTSQFFSSGAVATGVVLGFSSHDGAGGIGGAGGAGAGGGRAGTSCQDCGNNAKKDCTHMRCRTCCRSRGFSCPTHVKSTWVPAAKRRERQQQLAALFRGAANSNSAAAAAAAAASKRPRELVRSLGRLPSANSAMVTTTTSSGDGGGGRFPPELSVEAVFRCVRIGPVDEPDAELAYQTAVSIGGHTFKGILRDHGPADDAAVGQLPPSSAEYHHQLTAGQAREGSSPAGSSEAAATVATSAAVLMDPYPTPIGAFAAGTQFFPHNPRT
ZmSRS06	MAGFSLRSGGAGGGGGGRGGDRGGDHSIGADSLFLYARGAAAAAADTAASGGGIGFQLWHPHQVQQAAAAPHTSQFFSSGAVATGVVLGFSSHDGGAAGIAGAGGGRAGTSCQDCGNNAKKDCPHMRCRTCCRSRGFSCPTHVKSTWVPAAKRRERQQQLAALFRGAANSNSAAAAASKRPRELVRSLGRLPSANSAMVTTTTSSGDGGGGRFPPELSVEAVFRCVRIGPVDEPDAELAYQTAVNIGGHTFKGILRDHGPADDAGHLPPPSAEYHHHQLTAGQAREAPSPAGSSEAAATAATSAAVLMDPYPTPIGAFAAGTQFFPHNPRT
ZmSRS07	MAGFPLGGGGHSRDAPASSVPPVHPSDAASFLYAARAGAGLQLWQQHEQQQQHPFYTSNIIRFSDDPTGAPPSLTGAASSSSSRGTRGGAGSGGGGGGGVSCQDCGNQAKKDCVHQRCRTCCKSRGFTCSTHVKSTWVPAAKRRERQQQLAVLAASAAATTAGAGPSRDPTKRPRARLSVATPATSSGDQQMVTVAERFPREVSSEAVFRCVRLGPVDQAEAEVAYQTTVSIGGHVFKGILHDVGPHSLPAAGVGGGAIEYHFRHAGDGLPPSTAATGEAGGGGVGSVVVSSAVVMDPYPTPGPYAAFPAGAPFFHGHPRQ
ZmSRS08	MHPFDAASFFSTTPEGGSFDARQQEEELAGAASSSPTPSRGTRAGVENASIRCQDCGHRAKAYYCAHCCSDRGFVCPGHAKTPYVPASQCSKRQQRLAAVDVELMPISKRPHRPALPSVAAHTTTSSVDQPIVTPALQRFAREVSLDAVFRRVRLGGPEPDVAYYTTITIAGHVFRGVLYDVGPHSGSGSTAASDTDGSGEEVGSSLTTAGGSCLDLTLGM
ZmSRS09	MAGPGPALQAAAARLRSCRVAIDPDRAGADSRSIFPRPFLRSSAGLWGPAASRQAAGYGAIGATGDVGMLVVAPAGSFHHQRAAADDPVLPLITAAQRTLVGADGPSGNAKLPVSSAGAIQFWQQEPAAGGSLGKKALAMLDHGRGGSGSGGATCQDCGNQAKKGCAHSRCRTCCNSRGFECDTHVKSTWVPAARRWERLQLAGGAGAGATASPPSLAPTTTKRPRLACPTPTRTTNSRASTSNATTPRSFDTSSSHQDASFKDSLPRQVRGPAVFRCVRVTSVDDGGGGGTNGEVAYQAAVTINGHLFRGLLYDHGAEDAVMPTASDLNLRSTRAPRSSSAAWATVTHHELI
