# Supplementary material for: Genome-Wide Identification and Expression Profiling of the SRS Gene Family in Melilotus albus Reveals Functions in Various Stress Conditions
Source: Plants (Basel). 2022 Nov 15;11(22):3101. doi: 10.3390/plants11223101 (PMC9693462; doi:10.3390/plants11223101)
Supplement: Supplementary file 1 [file plants-11-03101-s001.zip › Supplementary Table S3.xlsx]

## Sheet: Sheet1
Table S3. The original data of expression of 9 genes by RT-qPCR
Stress time		Gene expression
Time	Stress (three repeat)	SRS01	SRS02	SRS03	SRS04	SRS05	SRS06	SRS07	SRS08	SRS09	Tubulin
0h	CK	35.64	35.79	29.95	33.26	35.84	35.46	31.1	38.42	38.49	36.87
		35.72	35.63	30.12	32.98	35.75	35.92	31.35	38.86	38.54	36.78
		35.66	35.82	30.11	33.11	35.74	35.68	31.17	38.67	38.45	37.01
3h	Salt	36.01	37.01	30.22	33.76	36.12	37.31	30.43	36.45	38.96	36.02
		35.87	35.96	31.39	33.71	35.93	37.24	30.47	36.12	37.21	34.23
		36.15	36.52	31.68	33.65	35.86	37.58	30.36	36.78	37.82	34.97
	Low temperature	36.19	36.78	30.75	36.45	36.71	31.09	30.17	36.39	35.75	38.04
		36.28	36.74	30.89	36.33	36.66	31.11	30	36.26	35.87	37.97
		36.35	36.92	30.84	36.78	36.54	31.12	30.2	36.25	36.18	37.88
	MeJA	35.77	36	30.14	36.65	34.88	35.45	31.22	33.38	33.35	37.84
		35.9	36.45	30.23	36.52	34.96	35.73	31.23	33.39	33.37	36.63
		35.93	36.28	30.19	36.28	34.6	35.61	31.34	33.42	33.42	37.25
	SA	35.57	35.66	29.31	37.26	33.45	36.11	28.86	32.23	34.59	25.44
		33.58	35.89	29.21	37.07	34.65	36.33	29.68	31.71	34.08	25.24
		34.56	35.78	29.2	36.98	35.55	36.27	29.46	31.99	33.86	25.74
6h	Salt	35.53	34.65	29.97	35.56	36.04	35.45	29.38	31.51	35.86	37.05
		35.36	34.84	30.06	35.97	35.98	35.53	29.32	31.49	35.92	36.85
		35.42	34.83	30.03	35.89	36.45	35.51	29.39	31.56	35.75	36.22
	Low temperature	35.41	36.45	29.76	36.93	36.23	33.9	28.56	37.25	32.87	36.98
		35.85	36.51	29.67	37.25	36.28	33.62	28.5	37.68	32.98	37.13
		35.64	36.65	29.7	37.12	36.34	33.27	28.51	36.86	33.01	36.42
	MeJA	35.46	36.8	29.96	36.1	36.74	35.66	28.46	35.38	33.99	36.62
		35.21	36.96	29.89	36.25	36.67	35.58	28.56	35.46	34.35	36.84
		35.32	36.78	29.91	35.96	36.58	35.48	28.57	35.55	34.34	37.26
	SA	36.1	37.89	30.4	35.89	35.64	35.72	27.32	36.1	36.89	36.95
		36.53	37.78	30.46	35.97	35.67	35.67	27.21	36.35	36.84	36.38
		36.41	37.85	30.35	35.87	35.45	35.76	27.36	35.86	36.67	37.42
9h	Salt	35.64	39.99	30.32	34.67	35.67	34.78	27.81	36.92	35.11	37.84
		35.84	39.83	30.2	34.62	35.74	34.65	27.84	36.89	35.21	37.38
		35.93	39.76	30.26	34.78	35.75	34.74	27.87	36.96	35.15	35.91
	Low temperature	36.23	37.63	31.24	36.02	34.83	34.89	27.98	36.74	35.05	36.63
		36.54	37.52	31.48	35.65	34.72	34.86	27.81	36.69	35	35.9
		36.33	37.34	31.03	35.31	34.67	34.84	27.85	36.8	35.07	39.04
	MeJA	35.8	35.44	30.01	36.12	35.26	36.86	28.01	35.38	34.05	35.38
		35.62	35.53	30.33	35.83	35.11	36.58	27.76	35.41	34.11	35.98
		35.36	35.63	30.42	35.95	34.81	36.24	28.13	35.42	34.21	36.48
	SA	35.56	36.24	31.67	34.91	35.61	36.27	33.84	29.51	34.96	36.56
		35.77	36.53	31.63	35.84	35.76	35.76	34.36	29.5	34.89	36.73
		35.3	35.96	31.56	35.65	36.22	35.98	34.48	29.49	35.01	36.58
12h	Salt	36.18	37.08	30.58	35.45	36.83	36.56	31.11	30.66	38.87	36.51
		36.23	37.19	30.43	35.61	37.25	36.93	31.33	30.75	38.68	36.47
		36.1	37.24	30.53	35.39	37.27	36.24	31.32	30.69	38.65	36.26
	Low temperature	35.36	37.65	30.53	34.94	35.74	36.69	30.81	29.58	35.6	36.24
		35.15	37.54	30.42	35.36	35.83	36.83	30.51	29.56	36.04	36.8
		35.17	37.77	30.67	35.23	35.67	36.95	30.74	29.55	36.24	36.43
	MeJA	35.11	38.39	30.64	34.67	36.86	34.12	35.76	29.42	35.56	34.34
		34.89	38.42	30.84	34.6	36.11	34.15	35.91	29.54	36.2	35.42
		34.67	38.33	30.75	34.78	35.6	34.23	36.28	29.44	35.94	36.23
	SA	34.44	37.78	29.93	34.81	34.82	33.78	28.45	35.6	34.77	34.59
		34.56	37.89	29.56	35.78	34.67	33.57	28.12	35.68	34.86	30.26
		34.5	37.75	30	35.72	34.74	33.35	28.21	35.43	34.54	34.43
24h	Salt	33.5	36.86	29.1	35.38	32.84	35.53	27.82	36.4	32.84	31.43
		33.52	37.08	29.03	34.48	32.67	35.81	27.6	36.62	32.75	34.05
		33.45	37.84	29.14	36.04	32.47	34.69	27.76	36.19	32.78	35.95
	Low temperature	36.47	37.5	29.42	34.13	34.06	35.19	26.76	34.91	34.47	35.13
		36.69	37.8	29.23	34.45	33.96	34.44	26.93	34.98	34.23	32.94
		36.38	37.3	29.13	34.34	33.93	34.12	26.69	35.04	34.21	34.95
	MeJA	34.02	37.65	28.6	33.65	34.1	33.16	26.47	35.76	33.38	35.13
		34.08	37.63	28.6	33.76	34.09	33.13	26.76	35.78	33	36.81
		34.36	37.42	28.98	33.78	34.15	33.08	26.62	35.94	33.43	30.46
	SA	33.52	36.94	29.67	35.62	29.43	33.67	26.24	35.47	32.74	37.7
		33.44	36.19	29.48	35.54	29.45	33.41	26.24	35.69	32.72	35.85
		33.49	36.8	29.76	35.45	29.56	33.34	25.92	35.56	32.83	34.33
48h	Salt	36.77	34.56	29.67	36.34	32.84	33	26.29	37.9	33.32	34.81
		36.2	34.78	29.26	35.55	32.75	33.13	26.25	37.87	33.35	34.73
		36.54	34.41	29.52	35.81	32.69	33.18	26.21	37.97	33.34	36.01
	Low temperature	35.93	37.9	29.96	35.7	33.15	33.16	25.9	0	32.73	33.43
		36.1	37.88	29.63	36.49	33.06	33.05	26.08	0	32.65	35.59
		36.11	37.67	29.82	37.02	33.1	33.15	26.13	0	32.76	35.48
	MeJA	35.88	36.32	29.42	36.93	34.23	34.73	26.43	37.78	32.93	35.62
		35.74	36.13	29.33	37.15	34.4	34.56	26.47	37.89	32.86	35.13
		35.69	36.28	29.97	36.56	33.92	34.58	26.45	37.96	32.76	35.17
	SA	35.78	36.78	31.1	36.76	36.45	37.65	30.96	36.45	35.46	24.63
		35.86	36.89	31.04	36.54	35.89	37.18	31.51	36.67	35.2	24.74
		35.93	36.84	30.96	36.84	36.56	36.94	30.76	36.56	35.12	24.97
