# Supplementary material for: Genome-Wide Identification and Expression Profiling of the SRS Gene Family in Melilotus albus Reveals Functions in Various Stress Conditions
Source: Plants (Basel). 2022 Nov 15;11(22):3101. doi: 10.3390/plants11223101 (PMC9693462; doi:10.3390/plants11223101)
Supplement: Supplementary file 1 [file plants-11-03101-s001.zip › Supplementary Table S4.xlsx]

## Sheet: Sheet1
Table S4. MaSRS primer design
Primer name	5 'modification	Sequence ( from left to right 5 ' to 3 ' )	3’modification	Number of bases
β- TubulinF		GAATCTCATCCCTTTCCCTCG		21
MaSRS01F		GTGGTAGCGGTGGTGATGGAAATC		24
MaSRS02F		TCCTTTCCCTCAGCCACCCATC		22
MaSRS03F		GCTCCATCACCTTCCCTTCAACATC		25
MaSRS04F		AGATGCAGGACGTGTTGTAAAGGTC		25
MaSRS05F		CCGTTGAACCTAATCGCCGACTC		23
MaSRS06F		AAAGCCCGAAGTGAGGAGGATTTG		24
MaSRS07F		TGCAGCCCTTAAACCTTATCTCAGC		25
MaSRS08F		GGACCATCCTTCTAATCAGCACCAC		25
MaSRS09F		CACCGCTGCGATTGGAACTCTC		22
MaSRS01R		TTGGAGGTGGGAAGAATTGCGTAC		24
MaSRS02R		GACCGTCCAATGAACTCACTCTCAC		25
MaSRS03R		GCTGATGAAGGTAAAGGGTGGTTGG		25
MaSRS04R		CCTTCAGCCACCACCACATTCC		22
MaSRS05R		CGGAGCCGAATACAAGGAAGAAGG		24
MaSRS06R		TGGTACAACATCGCCTTCAGCAG		23
MaSRS07R		GCGTACCACTAGAAGGCATGAAGG		24
MaSRS08R		GTCCATAGAGCGAACCTGAACACG		24
MaSRS09R		GCGTCGTTCGGCTTCAAATCAAG		23
β- TubulinR		CATTTGCTGTGTCAGCTCTGG		21
